# Supplementary material for: Population Genomic Analysis Reveals Differential Evolutionary Histories and Patterns of Diversity across Subgenomes and Subpopulations of Brassica napus L
Source: Front Plant Sci. 2016 Apr 21;7:525. doi: 10.3389/fpls.2016.00525 (PMC4838616; doi:10.3389/fpls.2016.00525)
Supplement: Supplementary file 1 [file Table_1.XLSX]

## Sheet: Sheet1
Suppl. Table S1: Observed and expected distribution of SNPs per subgenome.
	Length in Mb	Observed number of SNPs	Expected number of SNPs*
A subgenome	315	11910 (38.8%)	11481 (37.4%)
C subgenome	527	18780 (61.2%)	19209 (62.6%)
Total (A+C)	841	30690**	30690
* Expectation assuming the number of SNPs is proportional to subgenome length in the genome reference assembly, excluding chrUnn.
** Number of SNPs after subtracting the 181 SNPs mapped on chrUnn.
