# Supplementary material for: Population Genomic Analysis Reveals Differential Evolutionary Histories and Patterns of Diversity across Subgenomes and Subpopulations of Brassica napus L
Source: Front Plant Sci. 2016 Apr 21;7:525. doi: 10.3389/fpls.2016.00525 (PMC4838616; doi:10.3389/fpls.2016.00525)
Supplement: Supplementary file 2 [file Table_2.XLSX]

## Sheet: Sheet1
Suppl. Table S2: Genomic coordinates for regions of interest (ROI).
ROI label	Chromosome	ROI start (bp)	ROI end (bp)	Length (Mb)	Genes in ROI*	Potential inversion	PCA + Fst + Nucleotide diversity interpretation
1	C01	14092276	21747261	7.65498	VRN2	Likely	WE is highly differentiated from WA and SP
1	C01	23466441	26164210	2.69777	No	Likely	WE is highly differentiated from WA and SP
2	C02	23325687	32393406	9.06772	No	Likely	SP has a higher diversity and carries alleles almost absent in WA and WE
3	C04	28000000	31500000	3.5	No	No	WE and WA are differentiated from SP
4	C05	9757714	12827428	3.06971	GI	No	All 3 populations are differentiated
5	C06	17000000	20000000	3	No	No	SP is highly differentiated from WA and has reduced diversity
6	C06	23004201	31831743	8.82754	FT, AP1	Likely	SP has a small subset of the diversity in WE and WA
7	C07	4835355	11346309	6.51095	No	No	SP has a higher diversity and carries alleles almost absent in WA and WE
8	C07	28000000	32000000	4	No	No	SP has less diversity than WE and WA
9	C08	2500000	7000000	4.5	No	No	WA carries alleles almost absent in SP and WE
10	C09	13839343	17277198	3.43785	No	No	WA and SP are differentiated
11	A02	6033602	9195754	3.16215	FT, TEM1	Maybe – low nb of SNPs; not conclusive	All 3 populations are differentiated
12	A04	11686783	13678612	1.99183	CO, ELF3, TFL1	Maybe – low nb of SNPs; not conclusive	WA is highly differentiated from SP and WE; SP and WE have lower diversity
13	A04	16000000	18000000	2	No	Maybe – low nb of SNPs; not conclusive	WA is highly differentiated from SP and WE; WE has lower diversity
14	A08	7556456	11000000	3.44354	VRN2	Maybe – low nb of SNPs; not conclusive	WA is differentiated from SP and WE; SP and WE have lower diversity
15	A09	13437775	16755440	3.31766	No	No	SP is highly differentiated from WE and WA; WE has lower diversity
16	A09	30667322	32917262	2.24994	PHYA	No	WA is highly differentiated from SP and WE; SP and WE have lower diversity
* Genes involved in flowering time and vernalization only. These genes are listed in Suppl. Table S6.
