# Supplementary material for: Population Genomic Analysis Reveals Differential Evolutionary Histories and Patterns of Diversity across Subgenomes and Subpopulations of Brassica napus L
Source: Front Plant Sci. 2016 Apr 21;7:525. doi: 10.3389/fpls.2016.00525 (PMC4838616; doi:10.3389/fpls.2016.00525)
Supplement: Supplementary file 3 [file Table_3.XLSX]

## Sheet: Sheet1
Suppl. Table S3: List of accessions used in this study.
Of the 843 accessions originally genotyped, only the following 782 samples passed quality control filters and were used in this study.
Read depth (coverage) statistics for each sample are also reported.
Accession number	Cultivar name	Sample encoding in vcf*	Growth habit	Origin	Population	SRA accession	Seedbank	Minimum read depth	Maximum read depth	Median read depth	Average read depth	Number of SNPs genotyped
PI 469807	Gogane	W_Asia_3132	Winter	South Korea	WA	SRR3228868	USDA-ARS germplasm resources information network (GRIN)	4	200	33	61.9605	6550
CGN06820	NA	W_Eur_6820	Winter	Poland	WE	SRR3240181	Centre for Genetic Resources (CGN), the Netherlands	4	200	35	70.2066	8765
CGN06821	Dolnoslayski	W_Eur_6821	Winter	Poland	WE	SRR3240182	Centre for Genetic Resources (CGN), the Netherlands	4	200	28	65.7618	9538
CGN06868	Baltia	W_Eur_6868	Winter	Poland	WE	SRR3240183	Centre for Genetic Resources (CGN), the Netherlands	4	200	49	82.4547	9141
CGN06869	Kromerska	W_Eur_6869	Winter	Czechoslovakia	WE	SRR3240184	Centre for Genetic Resources (CGN), the Netherlands	4	200	24	53.9911	12548
CGN06870	Slapska	W_Eur_6870	Winter	Czechoslovakia	WE	SRR3240185	Centre for Genetic Resources (CGN), the Netherlands	4	200	24	53.7965	14275
CGN06871	Mestnij	W_Eur_6871	Winter	Russia	WE	SRR3240186	Centre for Genetic Resources (CGN), the Netherlands	4	200	37	72.0384	9195
CGN06873	Niemierczanski	W_Eur_6873	Winter	Russia	WE	SRR3240187	Centre for Genetic Resources (CGN), the Netherlands	4	200	44	76.2692	8873
CGN06874	Niemierczanski	W_Eur_6874	Winter	Russia	WE	SRR3240188	Centre for Genetic Resources (CGN), the Netherlands	4	200	28	61.156	12350
CGN06875	NA	W_Eur_6875	Winter	Russia	WE	SRR3240189	Centre for Genetic Resources (CGN), the Netherlands	4	200	43	82.5405	12867
CGN06877	Dublianskij	W_Eur_6877	Winter	Russia	WE	SRR3240191	Centre for Genetic Resources (CGN), the Netherlands	4	200	38	76.0132	8833
CGN06879	Vinnickij 21	W_Eur_6879	Winter	Ukraine	WE	SRR3240192	Centre for Genetic Resources (CGN), the Netherlands	4	200	37	73.6573	9074
CGN06880	Mytnickij	W_Eur_6880	Winter	Ukraine	WE	SRR3240193	Centre for Genetic Resources (CGN), the Netherlands	4	200	47	82.514	8829
CGN06881	Vinnickij 15/59	W_Eur_6881	Winter	Ukraine	WE	SRR3240194	Centre for Genetic Resources (CGN), the Netherlands	4	200	37	71.0781	8169
CGN06882	Nemercanski 1	W_Eur_6882	Winter	Ukraine	WE	SRR3240195	Centre for Genetic Resources (CGN), the Netherlands	4	200	39	76.0014	8679
CGN06883	Nemercanskij 2268	W_Eur_6883	Winter	Ukraine	WE	SRR3240196	Centre for Genetic Resources (CGN), the Netherlands	4	200	21	49.8096	12416
CGN06884	Podolskij Mestnij	W_Eur_6884	Winter	Ukraine	WE	SRR3240197	Centre for Genetic Resources (CGN), the Netherlands	4	200	24	56.1587	11187
CGN06885	Skziverskij	W_Eur_6885	Winter	Latvia	WE	SRR3240198	Centre for Genetic Resources (CGN), the Netherlands	4	200	23	53.4768	11618
CGN06893	Tantal	W_Eur_6893	Winter	France	WE	SRR3240204	Centre for Genetic Resources (CGN), the Netherlands	4	200	25	66.5651	15337
CGN07227	Jet Neuf	W_Eur_7227	Winter	France	WE	SRR3240208	Centre for Genetic Resources (CGN), the Netherlands	4	200	31	68.535	10983
CGN07228	Rafal	W_Eur_7228	Winter	France	WE	SRR3240209	Centre for Genetic Resources (CGN), the Netherlands	4	200	32	72.5168	9429
CGN07229	QUINTA	W_Eur_7229	Winter	Germany	WE	SRR3240210	Centre for Genetic Resources (CGN), the Netherlands	4	200	42	79.1609	9530
CGN07236	Petranova	S_Eur_7236	Spring	Germany	SE	SRR3240211	Centre for Genetic Resources (CGN), the Netherlands	4	200	23	66.1382	6048
CGN11012	Mansholts Hamburger	W_Eur_11012	Winter	Netherlands	WE	SRR3232560	Centre for Genetic Resources (CGN), the Netherlands	4	200	25	56.3217	14400
CGN11013	Primor	W_Eur_11013	Winter	France	WE	SRR3232562	Centre for Genetic Resources (CGN), the Netherlands	4	200	46	81.1028	8717
CGN11015	NA	W_Eur_11015	Winter	France	WE	SRR3232563	Centre for Genetic Resources (CGN), the Netherlands	4	200	49	83.1732	9627
CGN11016	NA	W_Eur_11016	Winter	France	WE	SRR3232564	Centre for Genetic Resources (CGN), the Netherlands	4	200	52	85.3386	8862
CGN11018	WIPOL	W_Eur_11018	Winter	Poland	WE	SRR3232565	Centre for Genetic Resources (CGN), the Netherlands	4	200	53	85.7284	8885
CGN11019	Bronowsky	S_Eur_11019	Spring	Poland	SE	SRR3232566	Centre for Genetic Resources (CGN), the Netherlands	4	200	18	61.5261	7406
CGN11020	Tower	S_Am_11020	Spring	Canada	SAm	SRR3232567	Centre for Genetic Resources (CGN), the Netherlands	4	200	17	56.8768	6867
CGN12014	Esora	S_Eur_12014	Spring	Germany	SE	SRR3232569	Centre for Genetic Resources (CGN), the Netherlands	4	200	22	65.2651	7166
CGN13912	Expander	W_Eur_13912	Winter	Germany	WE	SRR3228381	Centre for Genetic Resources (CGN), the Netherlands	4	200	51	85.0424	9737
CGN13913	Rapol	W_Eur_13913	Winter	Germany	WE	SRR3228392	Centre for Genetic Resources (CGN), the Netherlands	4	200	39	77.6545	10287
CGN13914	Cascade	W_Am_13914	Winter	USA	WAm	SRR3228403	Centre for Genetic Resources (CGN), the Netherlands	4	200	58	90.3553	9074
CGN13915	Bridger	W_Am_13915	Winter	USA	WAm	SRR3228413	Centre for Genetic Resources (CGN), the Netherlands	4	200	54	86.2272	11179
CGN15325	NA	W_Eur_15325	Winter	Netherlands	WE	SRR3228375	Centre for Genetic Resources (CGN), the Netherlands	4	200	28	64.9343	11529
CGN16872	NA	W_Eur_16872	Winter	Netherlands	WE	SRR3228378	Centre for Genetic Resources (CGN), the Netherlands	4	200	46	79.2432	9367
CGN16886	NA	W_Eur_16886	Winter	Netherlands	WE	SRR3228379	Centre for Genetic Resources (CGN), the Netherlands	4	200	25	58.109	13093
CGN17300	NA	W_Eur_17300	Winter	Ukraine	WE	SRR3228382	Centre for Genetic Resources (CGN), the Netherlands	4	200	50	84.4393	9562
CGN17301	NA	W_Eur_17301	Winter	Romania	WE	SRR3228383	Centre for Genetic Resources (CGN), the Netherlands	4	200	56.5	88.614	9374
CGN17302	NA	W_Eur_17302	Winter	Ukraine	WE	SRR3228384	Centre for Genetic Resources (CGN), the Netherlands	4	200	47	81.8016	8562
CGN17303	NA	W_Eur_17303	Winter	Latvia	WE	SRR3228385	Centre for Genetic Resources (CGN), the Netherlands	4	200	56	89.5775	9264
CGN17304	NA	W_Eur_17304	Winter	Latvia	WE	SRR3228386	Centre for Genetic Resources (CGN), the Netherlands	4	200	52	84.9009	8561
CGN17305	Shen-Li Jutsaj	W_Asia_17305	Winter	China	WA	SRR3228387	Centre for Genetic Resources (CGN), the Netherlands	4	200	49	81.8518	8637
CGN17306	NA	W_Eur_17306	Winter	Morocco	WE	SRR3228388	Centre for Genetic Resources (CGN), the Netherlands	4	200	49	83.8552	9061
CGN17307	NA	W_Eur_17307	Winter	Ukraine	WE	SRR3228389	Centre for Genetic Resources (CGN), the Netherlands	4	200	44	79.8649	8262
CGN17308	Kombainer	W_Eur_17308	Winter	Ukraine	WE	SRR3228390	Centre for Genetic Resources (CGN), the Netherlands	4	200	31	70.7193	9746
CGN17309	Novochart	W_Eur_17309	Winter	Ukraine	WE	SRR3228391	Centre for Genetic Resources (CGN), the Netherlands	4	200	49	84.2321	9184
CGN17310	Skriverskij	W_Eur_17310	Winter	Latvia	WE	SRR3228393	Centre for Genetic Resources (CGN), the Netherlands	4	200	46	82.0136	8699
CGN17311	NA	W_Eur_17311	Winter	Ukraine	WE	SRR3228394	Centre for Genetic Resources (CGN), the Netherlands	4	200	25	59.8699	12239
CGN17312	Kievskii 216	W_Eur_17312	Winter	Ukraine	WE	SRR3228395	Centre for Genetic Resources (CGN), the Netherlands	4	200	42	79.4012	9067
CGN17313	Kievskii 18	W_Eur_17313	Winter	Ukraine	WE	SRR3228396	Centre for Genetic Resources (CGN), the Netherlands	4	200	48	83.5536	8753
CGN17314	Kombi	W_Eur_17314	Winter	Ukraine	WE	SRR3228397	Centre for Genetic Resources (CGN), the Netherlands	4	200	51	85.2206	9875
CGN17315	SKR. II Kormovoi	W_Eur_17315	Winter	Latvia	WE	SRR3228398	Centre for Genetic Resources (CGN), the Netherlands	4	200	33	73.9545	10050
CGN17316	Uspekh	W_Eur_17316	Winter	Ukraine	WE	SRR3228399	Centre for Genetic Resources (CGN), the Netherlands	4	200	55	87.8105	9175
CGN17317	Blagodatnyi	W_Eur_17317	Winter	Ukraine	WE	SRR3228400	Centre for Genetic Resources (CGN), the Netherlands	4	200	56	88.4473	9082
CGN17318	Fedorovskii	W_Eur_17318	Winter	Ukraine	WE	SRR3228401	Centre for Genetic Resources (CGN), the Netherlands	4	200	43	81.2254	10195
CGN17319	Snityskii	W_Eur_17319	Winter	Ukraine	WE	SRR3228402	Centre for Genetic Resources (CGN), the Netherlands	4	200	41	79.5198	9639
CGN17320	Diana	W_Eur_17320	Winter	Germany	WE	SRR3228404	Centre for Genetic Resources (CGN), the Netherlands	4	200	48	83.7709	10122
CGN17321	Ksaverovskii	W_Eur_17321	Winter	Ukraine	WE	SRR3228405	Centre for Genetic Resources (CGN), the Netherlands	4	200	52.5	86.1323	9128
CGN17322	Kodakskii	W_Eur_17322	Winter	Ukraine	WE	SRR3228406	Centre for Genetic Resources (CGN), the Netherlands	4	200	54	86.6804	9561
CGN17323	Falcon	W_Eur_17323	Winter	Germany	WE	SRR3228407	Centre for Genetic Resources (CGN), the Netherlands	4	200	44	82.0301	9946
CGN17324	Fertodi	W_Eur_17324	Winter	Hungary	WE	SRR3228408	Centre for Genetic Resources (CGN), the Netherlands	4	200	39	77.9911	10231
CGN17325	Fiona	W_Eur_17325	Winter	Germany	WE	SRR3228409	Centre for Genetic Resources (CGN), the Netherlands	4	200	28	65.1596	11501
CGN17326	Gesunder	W_Eur_17326	Winter	Germany	WE	SRR3228410	Centre for Genetic Resources (CGN), the Netherlands	4	200	28	60.9711	14067
CGN17328	Glacier	W_Eur_17328	Winter	Sweden	WE	SRR3228411	Centre for Genetic Resources (CGN), the Netherlands	4	200	31	71.5074	10101
CGN17329	GUNDULA	W_Eur_17329	Winter	Germany	WE	SRR3228412	Centre for Genetic Resources (CGN), the Netherlands	4	200	27	62.9681	12241
CGN17330	Hambourg	W_Eur_17330	Winter	France	WE	SRR3228825	Centre for Genetic Resources (CGN), the Netherlands	4	200	29	68.7542	10384
CGN17332	Heimer	W_Eur_17332	Winter	Sweden	WE	SRR3228826	Centre for Genetic Resources (CGN), the Netherlands	4	200	32	71.7951	9831
CGN17333	HERKULES	W_Eur_17333	Winter	Sweden	WE	SRR3228937	Centre for Genetic Resources (CGN), the Netherlands	4	200	46	81.2039	8888
CGN17335	Jade	W_Eur_17335	Winter	France	WE	SRR3228949	Centre for Genetic Resources (CGN), the Netherlands	4	200	29	64.2471	13738
CGN17336	Janetzkis	S_Eur_17336	Spring	Austria	SE	SRR3228960	Centre for Genetic Resources (CGN), the Netherlands	4	200	45	81.5218	8560
CGN17337	Jupiter	W_Eur_17337	Winter	Sweden	WE	SRR3228971	Centre for Genetic Resources (CGN), the Netherlands	4	200	52	86.4562	8923
CGN17338	Kurander	W_Eur_17338	Winter	Germany	WE	SRR3228982	Centre for Genetic Resources (CGN), the Netherlands	4	200	26	58.2699	12936
CGN17340	Ledos	W_Eur_17340	Winter	Germany	WE	SRR3228993	Centre for Genetic Resources (CGN), the Netherlands	4	200	55	88.1516	8336
CGN17341	Leonessa	W_Eur_17341	Winter	Germany	WE	SRR3229004	Centre for Genetic Resources (CGN), the Netherlands	4	200	49	82.9449	8917
CGN17342	LESIRA	W_Eur_17342	Winter	Germany	WE	SRR3229015	Centre for Genetic Resources (CGN), the Netherlands	4	200	34	74.2746	9683
CGN17343	LESTER	W_Eur_17343	Winter	Germany	WE	SRR3228827	Centre for Genetic Resources (CGN), the Netherlands	4	200	26	58.6975	13611
CGN17344	Libelle	W_Eur_17344	Winter	Germany	WE	SRR3228838	Centre for Genetic Resources (CGN), the Netherlands	4	200	28	64.6652	12638
CGN17345	Liberator	W_Eur_17345	Winter	Germany	WE	SRR3228849	Centre for Genetic Resources (CGN), the Netherlands	4	200	48	83.9321	9192
CGN17346	Liborius	W_Eur_17346	Winter	Germany	WE	SRR3228860	Centre for Genetic Resources (CGN), the Netherlands	4	200	47	82.95	9143
CGN17347	LIBRADOR	W_Eur_17347	Winter	Germany	WE	SRR3228871	Centre for Genetic Resources (CGN), the Netherlands	4	200	42	73.0492	14423
CGN17348	Libraska	W_Eur_17348	Winter	Germany	WE	SRR3228882	Centre for Genetic Resources (CGN), the Netherlands	4	200	47	83.7106	9331
CGN17349	Libravo	W_Eur_17349	Winter	Germany	WE	SRR3228893	Centre for Genetic Resources (CGN), the Netherlands	4	200	63	89.6022	11017
CGN17350	Libritta	W_Eur_17350	Winter	Germany	WE	SRR3228904	Centre for Genetic Resources (CGN), the Netherlands	4	200	46	82.9539	9473
CGN17351	Lictor	W_Eur_17351	Winter	Germany	WE	SRR3228915	Centre for Genetic Resources (CGN), the Netherlands	4	200	73	94.9085	10198
CGN17352	LIGLANDOR	W_Eur_17352	Winter	Germany	WE	SRR3228926	Centre for Genetic Resources (CGN), the Netherlands	4	200	52	84.0219	9565
CGN17353	Ligora	W_Eur_17353	Winter	Germany	WE	SRR3228938	Centre for Genetic Resources (CGN), the Netherlands	4	200	68	91.634	11380
CGN17354	Lindora	W_Eur_17354	Winter	Germany	WE	SRR3228940	Centre for Genetic Resources (CGN), the Netherlands	4	200	34	72.6861	12088
CGN17355	Lingot	W_Eur_17355	Winter	France	WE	SRR3228941	Centre for Genetic Resources (CGN), the Netherlands	4	200	72	93.6886	9936
CGN17358	Lirabon	W_Eur_17358	Winter	Germany	WE	SRR3228942	Centre for Genetic Resources (CGN), the Netherlands	4	200	29	62.5718	13443
CGN17359	Lirajet	W_Eur_17359	Winter	Germany	WE	SRR3228943	Centre for Genetic Resources (CGN), the Netherlands	4	200	68	91.984	9744
CGN17360	LIRAKOTTA	W_Eur_17360	Winter	Germany	WE	SRR3228944	Centre for Genetic Resources (CGN), the Netherlands	4	200	34	74.461	10517
CGN17361	LIRAMA	W_Eur_17361	Winter	Germany	WE	SRR3228945	Centre for Genetic Resources (CGN), the Netherlands	4	200	46	78.0007	11359
CGN17362	Lirastern	W_Eur_17362	Winter	Germany	WE	SRR3228946	Centre for Genetic Resources (CGN), the Netherlands	4	200	28	59.0546	15245
CGN17363	Lirektor	W_Eur_17363	Winter	Germany	WE	SRR3228947	Centre for Genetic Resources (CGN), the Netherlands	4	200	58	88.2304	10559
CGN17364	LIROPA	W_Eur_17364	Winter	Germany	WE	SRR3228948	Centre for Genetic Resources (CGN), the Netherlands	4	200	85	100.881	9997
CGN17365	Madora	W_Eur_17365	Winter	Germany	WE	SRR3228950	Centre for Genetic Resources (CGN), the Netherlands	4	200	50	81.2133	11147
CGN17367	Maras	W_Eur_17367	Winter	Poland	WE	SRR3228951	Centre for Genetic Resources (CGN), the Netherlands	4	200	67	90.5384	9762
CGN17368	Marens	W_Eur_17368	Winter	France	WE	SRR3228952	Centre for Genetic Resources (CGN), the Netherlands	4	200	58	89.4757	15989
CGN17369	Marex	W_Eur_17369	Winter	Germany	WE	SRR3228953	Centre for Genetic Resources (CGN), the Netherlands	4	200	51	82.6237	11423
CGN17371	MIRANDER	W_Eur_17371	Winter	Germany	WE	SRR3228954	Centre for Genetic Resources (CGN), the Netherlands	4	200	81	98.7003	10525
CGN17372	Niederarnbacher	W_Eur_17372	Winter	Germany	WE	SRR3228955	Centre for Genetic Resources (CGN), the Netherlands	4	200	72	94.2617	10556
CGN17373	Norli	W_Eur_17373	Winter	Germany	WE	SRR3228956	Centre for Genetic Resources (CGN), the Netherlands	4	200	72	94.4865	9598
CGN17374	Olimpiade	W_Eur_17374	Winter	Italy	WE	SRR3228957	Centre for Genetic Resources (CGN), the Netherlands	4	200	73	92.5344	12459
CGN17375	Olymp	W_Eur_17375	Winter	Germany	WE	SRR3228958	Centre for Genetic Resources (CGN), the Netherlands	4	200	76	96.8038	10089
CGN17376	Oro	S_Am_17376	Spring	Canada	SAm	SRR3228959	Centre for Genetic Resources (CGN), the Netherlands	4	200	72	92.6991	11691
CGN17377	Panter	W_Eur_17377	Winter	Sweden	WE	SRR3228961	Centre for Genetic Resources (CGN), the Netherlands	4	200	73	95.6241	10063
CGN17379	Perle	W_Eur_17379	Winter	Germany	WE	SRR3228962	Centre for Genetic Resources (CGN), the Netherlands	4	200	74	95.8417	10270
CGN17380	Planet	W_Eur_17380	Winter	Germany	WE	SRR3228963	Centre for Genetic Resources (CGN), the Netherlands	4	200	75	95.9728	10649
CGN17381	Prominj	W_Eur_17381	Winter	Russia	WE	SRR3228964	Centre for Genetic Resources (CGN), the Netherlands	4	200	82	100.085	9590
CGN17382	Ramses	W_Eur_17382	Winter	France	WE	SRR3228965	Centre for Genetic Resources (CGN), the Netherlands	4	200	79	98.151	10131
CGN17384	Accord	W_Eur_17384	Winter	Germany	WE	SRR3228966	Centre for Genetic Resources (CGN), the Netherlands	4	200	64	90.7075	9815
CGN17385	Ceres	W_Eur_17385	Winter	Germany	WE	SRR3228967	Centre for Genetic Resources (CGN), the Netherlands	4	200	71	93.8575	9990
CGN18949	Annika	W_Eur_18949	Winter	Germany	WE	SRR3228973	Centre for Genetic Resources (CGN), the Netherlands	4	200	40	73.5851	12893
CGN18951	Argus	W_Eur_18951	Winter	Sweden	WE	SRR3228975	Centre for Genetic Resources (CGN), the Netherlands	4	200	66	92.5307	10873
CGN18954	Belinda	W_Eur_18954	Winter	Netherlands	WE	SRR3228977	Centre for Genetic Resources (CGN), the Netherlands	4	200	61	89.8561	11861
CGN18955	Bienvenu	W_Eur_18955	Winter	France	WE	SRR3228978	Centre for Genetic Resources (CGN), the Netherlands	4	200	66	91.0852	10037
CGN18956	Brilland	W_Eur_18956	Winter	Poland	WE	SRR3228979	Centre for Genetic Resources (CGN), the Netherlands	4	200	78	96.8742	10073
CGN18960	Cobra	W_Eur_18960	Winter	Germany	WE	SRR3228983	Centre for Genetic Resources (CGN), the Netherlands	4	200	77	96.9727	9856
CGN18962	Corvette	W_Eur_18962	Winter	United Kingdom	WE	SRR3228985	Centre for Genetic Resources (CGN), the Netherlands	4	200	72	94.0477	9979
CGN18964	DARMOR	W_Eur_18964	Winter	France	WE	SRR3228987	Centre for Genetic Resources (CGN), the Netherlands	4	200	79	98.872	10074
CGN18966	Diamant	W_Eur_18966	Winter	Germany	WE	SRR3228989	Centre for Genetic Resources (CGN), the Netherlands	4	200	79	98.0411	9682
CGN18968	Doublol	W_Eur_18968	Winter	Germany	WE	SRR3228991	Centre for Genetic Resources (CGN), the Netherlands	4	200	68	91.9321	10446
CGN18969	Eka	W_Eur_18969	Winter	Germany	WE	SRR3228992	Centre for Genetic Resources (CGN), the Netherlands	4	200	85	101.069	10129
CGN18970	ELENA	W_Eur_18970	Winter	Germany	WE	SRR3228994	Centre for Genetic Resources (CGN), the Netherlands	4	200	32	71.28	15091
CGN18971	Elvira	W_Eur_18971	Winter	Germany	WE	SRR3228995	Centre for Genetic Resources (CGN), the Netherlands	4	200	79	98.8703	9763
CGN18972	ERRA	W_Eur_18972	Winter	Germany	WE	SRR3228996	Centre for Genetic Resources (CGN), the Netherlands	4	200	85.5	100.899	10526
CGN18973	Enrol	W_Eur_18973	Winter	France	WE	SRR3228997	Centre for Genetic Resources (CGN), the Netherlands	4	200	89	103.517	9637
CGN18974	RIDANA	W_Eur_18974	Winter	Germany	WE	SRR3228998	Centre for Genetic Resources (CGN), the Netherlands	4	200	75	95.7481	9779
CGN18975	Samourai	W_Eur_18975	Winter	France	WE	SRR3228999	Centre for Genetic Resources (CGN), the Netherlands	4	200	84	100.371	9846
CGN18976	Score	W_Eur_18976	Winter	United Kingdom	WE	SRR3229000	Centre for Genetic Resources (CGN), the Netherlands	4	200	74	96.252	9758
CGN18977	SILESIA	W_Eur_18977	Winter	Czechoslovakia	WE	SRR3229001	Centre for Genetic Resources (CGN), the Netherlands	4	200	49	82.8369	11375
CGN19950	Silex	W_Eur_19950	Winter	Germany	WE	SRR3229005	Centre for Genetic Resources (CGN), the Netherlands	4	200	73	96.1619	9792
CGN19951	Silvia	W_Eur_19951	Winter	Germany	WE	SRR3229006	Centre for Genetic Resources (CGN), the Netherlands	4	200	77	97.4778	9830
CGN19952	Sollux	W_Eur_19952	Winter	Germany	WE	SRR3229007	Centre for Genetic Resources (CGN), the Netherlands	4	200	83	100.387	9878
CGN19953	Susana	W_Eur_19953	Winter	Germany	WE	SRR3229008	Centre for Genetic Resources (CGN), the Netherlands	4	200	82	99.2677	10151
CGN19954	Synra	W_Eur_19954	Winter	Germany	WE	SRR3229009	Centre for Genetic Resources (CGN), the Netherlands	4	200	80	98.9216	9226
CGN19955	TAMARA	W_Eur_19955	Winter	Germany	WE	SRR3229010	Centre for Genetic Resources (CGN), the Netherlands	4	200	72	94.3932	9816
CGN19956	Tapidor	W_Eur_19956	Winter	France	WE	SRR3229011	Centre for Genetic Resources (CGN), the Netherlands	4	200	88	102.212	9585
CGN19957	Tor	W_Eur_19957	Winter	Sweden	WE	SRR3229012	Centre for Genetic Resources (CGN), the Netherlands	4	200	66	90.9059	10303
CGN19958	TREBICSKA	W_Eur_19958	Winter	Czechoslovakia	WE	SRR3229013	Centre for Genetic Resources (CGN), the Netherlands	4	200	74	96.107	9698
CGN19959	Veronika	W_Eur_19959	Winter	Germany	WE	SRR3229014	Centre for Genetic Resources (CGN), the Netherlands	4	200	57	86.4413	11283
CGN19964	Altex	S_Am_19964	Spring	Canada	SAm	SRR3229016	Centre for Genetic Resources (CGN), the Netherlands	4	200	27	54.3971	19555
CGN19966	Gen Kai	W_Asia_19966	Winter	NA	WA	SRR3229017	Centre for Genetic Resources (CGN), the Netherlands	4	200	45	81.2641	12974
CGN19967	Global	S_Eur_19967	Spring	Sweden	SE	SRR3229018	Centre for Genetic Resources (CGN), the Netherlands	4	200	23	63.247	5522
CGN19968	Hanna	S_Eur_19968	Spring	Netherlands	SE	SRR3229019	Centre for Genetic Resources (CGN), the Netherlands	4	200	23	65.0901	7288
CGN19969	Hyola	S_Eur_19969	Spring	Germany	SE	SRR3229020	Centre for Genetic Resources (CGN), the Netherlands	4	200	19	44.371	17354
CGN19970	Triton	S_Am_19970	Spring	Canada	SAm	SRR3229021	Centre for Genetic Resources (CGN), the Netherlands	4	200	22	62.1089	5269
CGN06878	Vinnickij Mestnyj	W_Eur_68878	Winter	Ukraine	WE	SRR3240199	Centre for Genetic Resources (CGN), the Netherlands	4	200	38	72.88	8882
PI 184452	NA	W_Eur_184452	Winter	Germany	WE	SRR3228969	USDA-ARS germplasm resources information network (GRIN)	4	200	31	70.5063	8687
PI 184453	NA	W_Asia_184453	Winter	Japan	WA	SRR3228970	USDA-ARS germplasm resources information network (GRIN)	4	200	19	59.5102	7013
PI 232895	NA	W_Asia_232895	Winter	Pakistan	WA	SRR3228835	USDA-ARS germplasm resources information network (GRIN)	4	200	67	95.2066	8698
PI 250135	NA	W_Asia_250135	Winter	Pakistan	WA	SRR3228844	USDA-ARS germplasm resources information network (GRIN)	4	200	26	49.4319	13526
PI 251236	NA	W_Asia_251236	Winter	Pakistan	WA	SRR3228845	USDA-ARS germplasm resources information network (GRIN)	4	200	51	83.2969	7973
PI 269449	NA	W_Asia_269449	Winter	Pakistan	WA	SRR3228851	USDA-ARS germplasm resources information network (GRIN)	4	200	37	72.9888	8242
PI 271452	NA	W_Asia_271452	Winter	India	WA	SRR3228852	USDA-ARS germplasm resources information network (GRIN)	4	200	45	80.1088	8417
PI 282571	NA	W_Asia_282571	Winter	Japan	WA	SRR3228853	USDA-ARS germplasm resources information network (GRIN)	4	200	21	39.8114	17186
PI 284859	NA	W_Eur_284859	Winter	Poland	WE	SRR3228854	USDA-ARS germplasm resources information network (GRIN)	4	200	38	68.0553	8098
PI 305278	NA	W_Eur_305278	Winter	Sweden	WE	SRR3228857	USDA-ARS germplasm resources information network (GRIN)	4	200	18	60.7578	10143
PI 305279	NA	W_Eur_305279	Winter	Sweden	WE	SRR3228858	USDA-ARS germplasm resources information network (GRIN)	4	200	24	41.9311	18716
PI 305280	NA	W_Eur_305280	Winter	Sweden	WE	SRR3228859	USDA-ARS germplasm resources information network (GRIN)	4	200	15	33.5756	21162
PI 305281	NA	W_Eur_305281	Winter	Sweden	WE	SRR3228861	USDA-ARS germplasm resources information network (GRIN)	4	200	44	78.7372	8436
PI 305282	NA	W_Eur_305282	Winter	Sweden	WE	SRR3228862	USDA-ARS germplasm resources information network (GRIN)	4	200	21	33.946	24149
PI 311728	Czyzowskich	W_Eur_311728	Winter	Poland	WE	SRR3228863	USDA-ARS germplasm resources information network (GRIN)	4	200	21	60.5829	7986
PI 311729	Gorczanski	W_Eur_311729	Winter	Poland	WE	SRR3228864	USDA-ARS germplasm resources information network (GRIN)	4	200	18	35.6216	20811
PI 311731	Mlochowski	W_Eur_311731	Winter	Poland	WE	SRR3228865	USDA-ARS germplasm resources information network (GRIN)	4	200	25	66.4463	7565
PI 311732	Skrzeszowicki	W_Eur_311732	Winter	Poland	WE	SRR3228866	USDA-ARS germplasm resources information network (GRIN)	4	200	33	69.619	8121
PI 311733	Warszawski	W_Eur_311733	Winter	Poland	WE	SRR3228867	USDA-ARS germplasm resources information network (GRIN)	4	200	45	79.146	6547
PI 383422	TANTAL	W_Eur_383422	Winter	France	WE	SRR3228869	USDA-ARS germplasm resources information network (GRIN)	4	200	61	91.1883	9651
PI 384536	NORDE	W_Eur_384536	Winter	Sweden	WE	SRR3228870	USDA-ARS germplasm resources information network (GRIN)	4	200	46	83.0465	8013
PI 391552	CHUN-NUNG 1	W_Asia_391533	Winter	China	WA	SRR3228872	USDA-ARS germplasm resources information network (GRIN)	4	200	29	72.4341	7438
PI 391553	SHANG-YOU	W_Asia_391552	Winter	China	WA	SRR3228873	USDA-ARS germplasm resources information network (GRIN)	4	200	38	77.5051	6183
PI 399418	Trebicska	W_Eur_399418	Winter	Czechoslovakia	WE	SRR3228874	USDA-ARS germplasm resources information network (GRIN)	4	200	29	59.4702	10747
PI 409022	Erra	W_Eur_409022	Winter	Germany	WE	SRR3228880	USDA-ARS germplasm resources information network (GRIN)	4	200	44	77.7683	6375
PI 409023	Lesira	W_Eur_409023	Winter	Germany	WE	SRR3228881	USDA-ARS germplasm resources information network (GRIN)	4	200	11	30.6959	16877
PI 409024	RAPORA	W_Eur_409024	Winter	Germany	WE	SRR3228883	USDA-ARS germplasm resources information network (GRIN)	4	200	23	63.2249	11068
PI 430135	Asparagus kale	W_Eur_430135	Winter	United Kingdom	WE	SRR3228884	USDA-ARS germplasm resources information network (GRIN)	4	200	17	59.7335	14587
PI 436555	Gan You no. 2	W_Asia_436555	Winter	China	WA	SRR3228885	USDA-ARS germplasm resources information network (GRIN)	4	200	35	70.937	7983
PI 436556	Gan You no. 3	W_Asia_436556	Winter	China	WA	SRR3228886	USDA-ARS germplasm resources information network (GRIN)	4	200	49	78.3743	8880
PI 436558	Gan You no. 5	W_Asia_436558	Winter	China	WA	SRR3228887	USDA-ARS germplasm resources information network (GRIN)	4	200	46	80.4993	7350
PI 443015	Gry	W_Eur_443015	Winter	Norway	WE	SRR3228888	USDA-ARS germplasm resources information network (GRIN)	4	200	36	74.4126	6965
PI 458605	Calder Swede	W_Am_458605	Winter	New Zealand	WAm	SRR3228889	USDA-ARS germplasm resources information network (GRIN)	4	200	44	78.4481	8348
PI 458606	Crimson King Swede	W_Am_458606	Winter	New Zealand	WAm	SRR3228890	USDA-ARS germplasm resources information network (GRIN)	4	200	60	89.5524	8866
PI 458607	Doon Major Swede	W_Am_458607	Winter	New Zealand	WAm	SRR3228891	USDA-ARS germplasm resources information network (GRIN)	4	200	78	99.8392	8543
PI 458609	Kiri Swede	W_Am_458609	Winter	New Zealand	WAm	SRR3228892	USDA-ARS germplasm resources information network (GRIN)	4	200	33	73.6181	7106
PI 458610	Wilhelmsburger	W_Am_458610	Winter	New Zealand	WAm	SRR3228894	USDA-ARS germplasm resources information network (GRIN)	4	200	37	76.448	6982
PI 458918	Aroor	W_Eur_458918	Winter	France	WE	SRR3228895	USDA-ARS germplasm resources information network (GRIN)	4	200	38	78.6461	7674
PI 458921	Cresus	W_Eur_458921	Winter	France	WE	SRR3228896	USDA-ARS germplasm resources information network (GRIN)	4	200	36	71.1763	6711
PI 458922	Crop	W_Eur_458922	Winter	France	WE	SRR3228897	USDA-ARS germplasm resources information network (GRIN)	4	200	52.5	83.8309	7340
PI 458923	Kentan	W_Eur_458923	Winter	France	WE	SRR3228898	USDA-ARS germplasm resources information network (GRIN)	4	200	40	76.0487	7664
PI 458924	Parapluie	W_Eur_458924	Winter	France	WE	SRR3228899	USDA-ARS germplasm resources information network (GRIN)	4	200	35	73.4255	8557
PI 458925	Primor	W_Eur_458925	Winter	France	WE	SRR3228900	USDA-ARS germplasm resources information network (GRIN)	4	200	45	80.5011	6962
PI 458935	Brink	W_Eur_458935	Winter	Sweden	WE	SRR3228901	USDA-ARS germplasm resources information network (GRIN)	4	200	27	69.1265	7796
PI 458939	Asahi natane	W_Asia_458939	Winter	Japan	WA	SRR3228902	USDA-ARS germplasm resources information network (GRIN)	4	200	33	72.4911	7794
PI 458940	Chisaya natane	W_Asia_458940	Winter	Japan	WA	SRR3228903	USDA-ARS germplasm resources information network (GRIN)	4	200	75	99.803	7818
PI 458941	Norin 16	W_Asia_458941	Winter	Japan	WA	SRR3228905	USDA-ARS germplasm resources information network (GRIN)	4	200	23	35.6822	20049
PI 458944	Arwin	W_Eur_458944	Winter	Germany	WE	SRR3228906	USDA-ARS germplasm resources information network (GRIN)	4	200	41	76.1609	8259
PI 458945	Eragi	W_Eur_458945	Winter	Germany	WE	SRR3228907	USDA-ARS germplasm resources information network (GRIN)	4	200	31	54.8182	21355
PI 458947	Girita	W_Eur_458947	Winter	Germany	WE	SRR3228908	USDA-ARS germplasm resources information network (GRIN)	4	200	22	36.2366	24634
PI 458950	Kara	W_Eur_458950	Winter	Germany	WE	SRR3228909	USDA-ARS germplasm resources information network (GRIN)	4	200	23	43.8994	21500
PI 458951	Kosa	S_Eur_458951	Spring	Germany	SE	SRR3228910	USDA-ARS germplasm resources information network (GRIN)	4	200	14	36.7731	20164
PI 458952	Laura	W_Eur_458952	Winter	Germany	WE	SRR3228911	USDA-ARS germplasm resources information network (GRIN)	4	200	23	66.0636	9465
PI 458954	Luna	W_Eur_458954	Winter	Germany	WE	SRR3228912	USDA-ARS germplasm resources information network (GRIN)	4	200	85	99.3127	12990
PI 458957	Sera	W_Eur_458957	Winter	Germany	WE	SRR3228913	USDA-ARS germplasm resources information network (GRIN)	4	200	44	67.7965	21686
PI 458959	Wira	W_Eur_458959	Winter	Germany	WE	SRR3228914	USDA-ARS germplasm resources information network (GRIN)	4	200	45	63.8607	21902
PI 458966	Furax	W_Eur_458966	Winter	France	WE	SRR3228916	USDA-ARS germplasm resources information network (GRIN)	4	200	23	63.2078	6039
PI 458967	Jet Neuf	W_Eur_458967	Winter	France	WE	SRR3228917	USDA-ARS germplasm resources information network (GRIN)	4	200	59	81.6454	8711
PI 458968	Orpal	W_Eur_458968	Winter	France	WE	SRR3228918	USDA-ARS germplasm resources information network (GRIN)	4	200	16	49.9234	12992
PI 458969	Primor	W_Eur_458969	Winter	France	WE	SRR3228919	USDA-ARS germplasm resources information network (GRIN)	4	200	27	66.9858	7670
PI 458970	Rafal	W_Eur_458970	Winter	France	WE	SRR3228920	USDA-ARS germplasm resources information network (GRIN)	4	200	69	89.1255	17307
PI 469146	NA	W_Am_469146	Winter	USA	WAm	SRR3228922	University of Idaho Breeding Program	4	200	50	80.6522	8545
PI 469724	Aomori	W_Asia_469724	Winter	South Korea	WA	SRR3228923	USDA-ARS germplasm resources information network (GRIN)	4	200	35	71.1984	6644
PI 469726	Aomori-1	W_Asia_469726	Winter	South Korea	WA	SRR3228924	USDA-ARS germplasm resources information network (GRIN)	4	200	20	62.0196	8021
PI 469728	Armander	W_Eur_469728	Winter	Germany	WE	SRR3228925	USDA-ARS germplasm resources information network (GRIN)	4	200	15	37.175	16229
PI 469731	Azuma 22	W_Asia_469731	Winter	South Korea	WA	SRR3228927	USDA-ARS germplasm resources information network (GRIN)	4	200	34	74.7302	8216
PI 469732	Azuma 156	W_Asia_469732	Winter	South Korea	WA	SRR3228928	USDA-ARS germplasm resources information network (GRIN)	4	200	83	101.303	8011
PI 469733	Azumasho	W_Asia_469733	Winter	South Korea	WA	SRR3228929	USDA-ARS germplasm resources information network (GRIN)	4	200	54	87.0873	6817
PI 469735	Bansai	W_Asia_469735	Winter	South Korea	WA	SRR3228930	USDA-ARS germplasm resources information network (GRIN)	4	200	56	87.7234	10451
PI 469737	Borowski	W_Eur_469737	Winter	Poland	WE	SRR3228931	USDA-ARS germplasm resources information network (GRIN)	4	200	87	104.301	7721
PI 469739	Buk Wuk 4	W_Asia_469739	Winter	South Korea	WA	SRR3228932	USDA-ARS germplasm resources information network (GRIN)	4	200	34	62.8467	6042
PI 469740	Buk Wuk 7	W_Asia_469740	Winter	South Korea	WA	SRR3228933	USDA-ARS germplasm resources information network (GRIN)	4	200	30	44.5428	16021
PI 469741	Buk Wuk 12	W_Asia_469741	Winter	South Korea	WA	SRR3228934	USDA-ARS germplasm resources information network (GRIN)	4	200	13	38.5105	15827
PI 469742	Buk Wuk 13	W_Asia_469742	Winter	South Korea	WA	SRR3228935	USDA-ARS germplasm resources information network (GRIN)	4	200	28	46.9016	17214
PI 469743	Buk Wuk 14	W_Asia_469743	Winter	South Korea	WA	SRR3228936	USDA-ARS germplasm resources information network (GRIN)	4	200	43	78.6272	8135
PI 469744	Buk Wuk 15	W_Asia_469744	Winter	South Korea	WA	SRR3228939	USDA-ARS germplasm resources information network (GRIN)	4	200	34	76.2821	6881
PI 469746	Buk Wuk 17	W_Asia_469746	Winter	South Korea	WA	SRR3221685	USDA-ARS germplasm resources information network (GRIN)	4	200	41	77.3523	7979
PI 469748	Buk Wuk 21	W_Asia_469748	Winter	South Korea	WA	SRR3221686	USDA-ARS germplasm resources information network (GRIN)	4	200	35	56.8148	21975
PI 469749	Buk Wuk 23	W_Asia_469749	Winter	South Korea	WA	SRR3221687	USDA-ARS germplasm resources information network (GRIN)	4	200	36	77.0933	8485
PI 469750	Buk Wuk 24	W_Asia_469750	Winter	South Korea	WA	SRR3232576	USDA-ARS germplasm resources information network (GRIN)	4	200	43	77.0166	8912
PI 469751	Buk Wuk 26	W_Asia_469751	Winter	South Korea	WA	SRR3232577	USDA-ARS germplasm resources information network (GRIN)	4	200	22	34.1562	23544
PI 469752	Buk Wuk 27	W_Asia_469752	Winter	South Korea	WA	SRR3232691	USDA-ARS germplasm resources information network (GRIN)	4	200	40	69.5061	7996
PI 469753	NA	W_Asia_469753	Winter	South Korea	WA	SRR3232975	USDA-ARS germplasm resources information network (GRIN)	4	200	44	78.6795	8007
PI 469755	Chon nam	W_Asia_469755	Winter	South Korea	WA	SRR3232986	USDA-ARS germplasm resources information network (GRIN)	4	200	26	38.962	22238
PI 469757	Colza 18 Miroc	W_Eur_469757	Winter	Bulgaria	WE	SRR3232997	USDA-ARS germplasm resources information network (GRIN)	4	200	21	42.0594	21220
PI 469758	Dae cho sen	W_Asia_469758	Winter	South Korea	WA	SRR3233008	USDA-ARS germplasm resources information network (GRIN)	4	200	13	34.3096	15264
PI 469759	Dong Buk	W_Asia_469759	Winter	South Korea	WA	SRR3233019	USDA-ARS germplasm resources information network (GRIN)	4	200	32	69.2273	8157
PI 469760	Dong Hae	W_Asia_469760	Winter	South Korea	WA	SRR3233030	USDA-ARS germplasm resources information network (GRIN)	4	200	26	61.0249	6073
PI 469761	Dong Hae 1	W_Asia_469761	Winter	South Korea	WA	SRR3233042	USDA-ARS germplasm resources information network (GRIN)	4	200	30	70.7655	7521
PI 469762	Dong Hae 2	W_Asia_469762	Winter	South Korea	WA	SRR3232578	USDA-ARS germplasm resources information network (GRIN)	4	200	48	81.9716	8096
PI 469763	Dong Hae 3	W_Asia_469763	Winter	South Korea	WA	SRR3232589	USDA-ARS germplasm resources information network (GRIN)	4	200	48	70.7704	10194
PI 469764	Dong Hae 4	W_Asia_469764	Winter	South Korea	WA	SRR3232600	USDA-ARS germplasm resources information network (GRIN)	4	200	14	33.9556	18901
PI 469766	Dong Hae 9	W_Asia_469766	Winter	South Korea	WA	SRR3232611	USDA-ARS germplasm resources information network (GRIN)	4	200	64	86.3422	16416
PI 469767	Dong Hae 10	W_Asia_469767	Winter	South Korea	WA	SRR3232623	USDA-ARS germplasm resources information network (GRIN)	4	200	71	95.3835	8731
PI 469768	Dong Hae 11	W_Asia_469768	Winter	South Korea	WA	SRR3232634	USDA-ARS germplasm resources information network (GRIN)	4	200	33	68.4312	8781
PI 469769	Dong Hae 12	W_Asia_469769	Winter	South Korea	WA	SRR3232645	USDA-ARS germplasm resources information network (GRIN)	4	200	44	79.8674	6810
PI 469770	Dong Hae 14	W_Asia_469770	Winter	South Korea	WA	SRR3232656	USDA-ARS germplasm resources information network (GRIN)	4	200	43	76.3258	8296
PI 469771	Dong Hae 15	W_Asia_469771	Winter	South Korea	WA	SRR3232668	USDA-ARS germplasm resources information network (GRIN)	4	200	23	38.0212	21699
PI 469772	Dong Hae 16	W_Asia_469772	Winter	South Korea	WA	SRR3232679	USDA-ARS germplasm resources information network (GRIN)	4	200	31	68.0334	8861
PI 469774	Dong Hae 19	W_Asia_469774	Winter	South Korea	WA	SRR3232692	USDA-ARS germplasm resources information network (GRIN)	4	200	29	67.0934	6316
PI 469775	Dong Hae 20	W_Asia_469775	Winter	South Korea	WA	SRR3232704	USDA-ARS germplasm resources information network (GRIN)	4	200	47	77.4343	7539
PI 469776	Dong Hae 21	W_Asia_469776	Winter	South Korea	WA	SRR3232715	USDA-ARS germplasm resources information network (GRIN)	4	200	49	79.6904	9284
PI 469777	Dong Hae 22	W_Asia_469777	Winter	South Korea	WA	SRR3232726	USDA-ARS germplasm resources information network (GRIN)	4	200	96	107.767	7768
PI 469778	Dong Hae 23	W_Asia_469778	Winter	South Korea	WA	SRR3232737	USDA-ARS germplasm resources information network (GRIN)	4	200	27	68.2114	7532
PI 469779	Dong Hae 24	W_Asia_469779	Winter	South Korea	WA	SRR3232748	USDA-ARS germplasm resources information network (GRIN)	4	200	36	75.5087	7564
PI 469780	Dong Hae 25	W_Asia_469780	Winter	South Korea	WA	SRR3232935	USDA-ARS germplasm resources information network (GRIN)	4	200	13	46.6302	8916
PI 469783	Dwarf essex	W_Eur_469783	Winter	United Kingdom	WE	SRR3232946	USDA-ARS germplasm resources information network (GRIN)	4	200	43	58.1482	23467
PI 469785	Englu	W_Eur_469785	Winter	Germany	WE	SRR3232957	USDA-ARS germplasm resources information network (GRIN)	4	200	20	39.6443	23058
PI 469787	Expander	W_Eur_469787	Winter	Germany	WE	SRR3232968	USDA-ARS germplasm resources information network (GRIN)	4	200	17	33.6958	22661
PI 469788	Fertodi	W_Eur_469788	Winter	Hungary	WE	SRR3232976	USDA-ARS germplasm resources information network (GRIN)	4	200	39	77.7013	7887
PI 469789	Fonto	W_Asia_469789	Winter	South Korea	WA	SRR3232977	USDA-ARS germplasm resources information network (GRIN)	4	200	30	72.6589	7387
PI 469790	Fonto	W_Asia_469790	Winter	South Korea	WA	SRR3232978	USDA-ARS germplasm resources information network (GRIN)	4	200	59	90.4374	10030
PI 469791	France 1	W_Eur_469791	Winter	France	WE	SRR3232979	USDA-ARS germplasm resources information network (GRIN)	4	200	34	75.1615	6630
PI 469792	France 2	W_Eur_469792	Winter	France	WE	SRR3232980	USDA-ARS germplasm resources information network (GRIN)	4	200	51	84.6951	7287
PI 469793	France 3	W_Eur_469793	Winter	France	WE	SRR3232981	USDA-ARS germplasm resources information network (GRIN)	4	200	49	82.9573	7561
PI 469794	France 5	W_Eur_469794	Winter	France	WE	SRR3232982	USDA-ARS germplasm resources information network (GRIN)	4	200	46	79.2947	9290
PI 469795	France 6	W_Eur_469795	Winter	France	WE	SRR3232983	USDA-ARS germplasm resources information network (GRIN)	4	200	16	57.5428	8185
PI 469796	France 8	W_Eur_469796	Winter	France	WE	SRR3232984	USDA-ARS germplasm resources information network (GRIN)	4	200	34	76.2477	6658
PI 469797	France 9	W_Eur_469797	Winter	France	WE	SRR3232985	USDA-ARS germplasm resources information network (GRIN)	4	200	37	72.8886	6912
PI 469798	France 10	W_Eur_469798	Winter	France	WE	SRR3232987	USDA-ARS germplasm resources information network (GRIN)	4	200	56	85.7876	9656
PI 469799	France 11	W_Eur_469799	Winter	France	WE	SRR3232988	USDA-ARS germplasm resources information network (GRIN)	4	200	12	29.7504	15568
PI 469800	France 12	W_Eur_469800	Winter	France	WE	SRR3232989	USDA-ARS germplasm resources information network (GRIN)	4	200	28	71.5285	7124
PI 469802	Gebr Dippes	W_Eur_469802	Winter	Netherlands	WE	SRR3232990	USDA-ARS germplasm resources information network (GRIN)	4	200	84	102.871	8735
PI 469803	Germany	W_Eur_469803	Winter	Germany	WE	SRR3232991	USDA-ARS germplasm resources information network (GRIN)	4	200	29	69.4827	7411
PI 469804	Germany	W_Eur_469804	Winter	Germany	WE	SRR3232992	USDA-ARS germplasm resources information network (GRIN)	4	200	16	26.8884	21002
PI 469805	Giant rape	W_Eur_469805	Winter	United Kingdom	WE	SRR3232993	USDA-ARS germplasm resources information network (GRIN)	4	200	13	51.7282	10981
PI 469806	Giant rape	W_Eur_469806	Winter	United Kingdom	WE	SRR3232994	USDA-ARS germplasm resources information network (GRIN)	4	200	13	36.6316	15884
PI 469810	Gorozanski	W_Eur_469810	Winter	Poland	WE	SRR3232995	USDA-ARS germplasm resources information network (GRIN)	4	200	33	54.3007	23434
PI 469811	Gorozanski	W_Eur_469811	Winter	Poland	WE	SRR3232996	USDA-ARS germplasm resources information network (GRIN)	4	200	31	73.7755	7064
PI 469812	Gylle	W_Eur_469812	Winter	Sweden	WE	SRR3232998	USDA-ARS germplasm resources information network (GRIN)	4	200	30	69.5495	7753
PI 469814	Hamburg	W_Eur_469814	Winter	Germany	WE	SRR3232999	USDA-ARS germplasm resources information network (GRIN)	4	200	29	70.7632	8150
PI 469816	Hok Kaidoshu	W_Asia_469816	Winter	South Korea	WA	SRR3233000	USDA-ARS germplasm resources information network (GRIN)	4	200	62	90.6483	9810
PI 469817	Host rape regel	W_Eur_469817	Winter	Sweden	WE	SRR3233001	USDA-ARS germplasm resources information network (GRIN)	4	200	15	41.3273	18876
PI 469818	Hwa 318	W_Asia_469818	Winter	South Korea	WA	SRR3233002	USDA-ARS germplasm resources information network (GRIN)	4	200	13	30.7197	20653
PI 469819	Isek urodane	W_Asia_469819	Winter	South Korea	WA	SRR3233003	USDA-ARS germplasm resources information network (GRIN)	4	200	40	65.6048	19729
PI 469821	Iwao natane	W_Asia_469821	Winter	South Korea	WA	SRR3233004	USDA-ARS germplasm resources information network (GRIN)	4	200	24	53.6478	10665
PI 469823	Iwawoochi	W_Asia_469823	Winter	South Korea	WA	SRR3233005	USDA-ARS germplasm resources information network (GRIN)	4	200	29	71.9812	9410
PI 469824	Iwawoochi	W_Asia_469824	Winter	South Korea	WA	SRR3233006	USDA-ARS germplasm resources information network (GRIN)	4	200	32	73.5368	7073
PI 469825	Janetzki	W_Eur_469825	Winter	Austria	WE	SRR3233007	USDA-ARS germplasm resources information network (GRIN)	4	200	36	66.8523	6952
PI 469827	Jeju	W_Asia_469827	Winter	South Korea	WA	SRR3233009	USDA-ARS germplasm resources information network (GRIN)	4	200	31	65.9999	7575
PI 469829	Karafuto	W_Asia_469829	Winter	South Korea	WA	SRR3233010	USDA-ARS germplasm resources information network (GRIN)	4	200	15	53.3495	11304
PI 469830	Kasuya	W_Asia_469830	Winter	South Korea	WA	SRR3233011	USDA-ARS germplasm resources information network (GRIN)	4	200	50	80.3887	8674
PI 469831	Kasuyashu	W_Asia_469831	Winter	South Korea	WA	SRR3233012	USDA-ARS germplasm resources information network (GRIN)	4	200	15	33.1796	21331
PI 469832	Kinki 18	W_Asia_469832	Winter	South Korea	WA	SRR3233013	USDA-ARS germplasm resources information network (GRIN)	4	200	14	48.7503	15716
PI 469833	Kinki 20	W_Asia_469833	Winter	South Korea	WA	SRR3233014	USDA-ARS germplasm resources information network (GRIN)	4	200	93	106.635	8119
PI 469834	Kinki 21	W_Asia_469834	Winter	South Korea	WA	SRR3233015	USDA-ARS germplasm resources information network (GRIN)	4	200	48	78.6415	8346
PI 469838	Kinki 30	W_Asia_469838	Winter	South Korea	WA	SRR3233016	USDA-ARS germplasm resources information network (GRIN)	4	200	41	77.1464	8449
PI 469839	Kinki wase	W_Asia_469839	Winter	South Korea	WA	SRR3233017	USDA-ARS germplasm resources information network (GRIN)	4	200	51	85.8849	11377
PI 469841	Koubun	W_Asia_469841	Winter	South Korea	WA	SRR3233018	USDA-ARS germplasm resources information network (GRIN)	4	200	36	71.3006	6403
PI 469842	Krapphauser	W_Eur_469842	Winter	Germany	WE	SRR3233020	USDA-ARS germplasm resources information network (GRIN)	4	200	13	49.8586	9728
PI 469845	Kuju	W_Asia_469845	Winter	South Korea	WA	SRR3233021	USDA-ARS germplasm resources information network (GRIN)	4	200	40	76.18	8291
PI 469846	Kuju 4	W_Asia_469846	Winter	South Korea	WA	SRR3233022	USDA-ARS germplasm resources information network (GRIN)	4	200	45	79.4971	6984
PI 469848	Kuju 8	W_Asia_469848	Winter	South Korea	WA	SRR3233023	USDA-ARS germplasm resources information network (GRIN)	4	200	46	79.0742	9368
PI 469849	Kuju 9	W_Asia_469849	Winter	South Korea	WA	SRR3233024	USDA-ARS germplasm resources information network (GRIN)	4	200	39	70.7702	8507
PI 469851	Kuju 13	W_Asia_469851	Winter	South Korea	WA	SRR3233025	USDA-ARS germplasm resources information network (GRIN)	4	200	47	85.3232	8585
PI 469852	Kuju 15	W_Asia_469852	Winter	South Korea	WA	SRR3233026	USDA-ARS germplasm resources information network (GRIN)	4	200	27	46.9198	17531
PI 469853	Kuju 16	W_Asia_469853	Winter	South Korea	WA	SRR3233027	USDA-ARS germplasm resources information network (GRIN)	4	200	26	67.0426	6995
PI 469854	Kuju 17	W_Asia_469854	Winter	South Korea	WA	SRR3233028	USDA-ARS germplasm resources information network (GRIN)	4	200	37	76.1472	7397
PI 469856	Kuju 19	W_Asia_469856	Winter	South Korea	WA	SRR3233029	USDA-ARS germplasm resources information network (GRIN)	4	200	33	67.6055	6069
PI 469857	Kuju 22	W_Asia_469857	Winter	South Korea	WA	SRR3233031	USDA-ARS germplasm resources information network (GRIN)	4	200	13	41.6641	10236
PI 469858	Kuju 24	W_Asia_469858	Winter	South Korea	WA	SRR3233032	USDA-ARS germplasm resources information network (GRIN)	4	200	26	37.5649	19983
PI 469859	Kuju 25	W_Asia_469859	Winter	South Korea	WA	SRR3233033	USDA-ARS germplasm resources information network (GRIN)	4	200	34	72.9107	7596
PI 469863	Kuju 32	W_Asia_469863	Winter	South Korea	WA	SRR3233035	USDA-ARS germplasm resources information network (GRIN)	4	200	19	45.5201	13502
PI 469864	Kuju 33	W_Asia_469864	Winter	South Korea	WA	SRR3233036	USDA-ARS germplasm resources information network (GRIN)	4	200	19	37.4643	19353
PI 469865	Kuju 35	W_Asia_469865	Winter	South Korea	WA	SRR3233037	USDA-ARS germplasm resources information network (GRIN)	4	200	20	59.9449	7010
PI 469866	Kuju 36	W_Asia_469866	Winter	South Korea	WA	SRR3233038	USDA-ARS germplasm resources information network (GRIN)	4	200	40	76.8314	7177
PI 469867	Kuju 37	W_Asia_469867	Winter	South Korea	WA	SRR3233039	USDA-ARS germplasm resources information network (GRIN)	4	200	44	77.9956	6746
PI 469868	Kuju 39	W_Asia_469868	Winter	South Korea	WA	SRR3233040	USDA-ARS germplasm resources information network (GRIN)	4	200	19	32.7268	20379
PI 469869	Kuju 40	W_Asia_469869	Winter	South Korea	WA	SRR3233041	USDA-ARS germplasm resources information network (GRIN)	4	200	16	41.9957	17594
PI 469870	Kuju 41	W_Asia_469870	Winter	South Korea	WA	SRR3233043	USDA-ARS germplasm resources information network (GRIN)	4	200	23	38.5844	17138
PI 469871	Kuju 45	W_Asia_469871	Winter	South Korea	WA	SRR3233044	USDA-ARS germplasm resources information network (GRIN)	4	200	26	49.7913	23742
PI 469872	Kuju 47	W_Asia_469872	Winter	South Korea	WA	SRR3233045	USDA-ARS germplasm resources information network (GRIN)	4	200	36	50.2125	21299
PI 469873	Kuju 48	W_Asia_469873	Winter	South Korea	WA	SRR3233046	USDA-ARS germplasm resources information network (GRIN)	4	200	22	39.1899	19828
PI 469874	Kuju 49	W_Asia_469874	Winter	South Korea	WA	SRR3233047	USDA-ARS germplasm resources information network (GRIN)	4	200	42	78.1606	7248
PI 469876	Kuju 52	W_Asia_469876	Winter	South Korea	WA	SRR3233048	USDA-ARS germplasm resources information network (GRIN)	4	200	39	73.8394	8083
PI 469877	Kuju 54	W_Asia_469877	Winter	South Korea	WA	SRR3233049	USDA-ARS germplasm resources information network (GRIN)	4	200	33	67.9549	8145
PI 469878	Kuju 55	W_Asia_469878	Winter	South Korea	WA	SRR3233050	USDA-ARS germplasm resources information network (GRIN)	4	200	15	41.8408	16533
PI 469879	Kuju 56	W_Asia_469879	Winter	South Korea	WA	SRR3233051	USDA-ARS germplasm resources information network (GRIN)	4	200	14	41.6594	13460
PI 469880	Kuju 57	W_Asia_469880	Winter	South Korea	WA	SRR3233052	USDA-ARS germplasm resources information network (GRIN)	4	200	35	70.4398	6485
PI 469881	Kuju 58	W_Asia_469881	Winter	South Korea	WA	SRR3232580	USDA-ARS germplasm resources information network (GRIN)	4	200	36	76.1569	7974
PI 469882	Kutkowski	W_Eur_469882	Winter	Poland	WE	SRR3232581	USDA-ARS germplasm resources information network (GRIN)	4	200	38	76.9772	8375
PI 469883	Lembkes	W_Eur_469883	Winter	Germany	WE	SRR3232582	USDA-ARS germplasm resources information network (GRIN)	4	200	48	65.431	22868
PI 469884	Lembkes	W_Eur_469884	Winter	Netherlands	WE	SRR3232583	USDA-ARS germplasm resources information network (GRIN)	4	200	18	52.3048	8597
PI 469885	Lembkes malchower (Lenora)	W_Eur_469885	Winter	Germany	WE	SRR3232584	USDA-ARS germplasm resources information network (GRIN)	4	200	66	93.952	7624
PI 469886	Lenora	W_Eur_469886	Winter	Germany	WE	SRR3232585	USDA-ARS germplasm resources information network (GRIN)	4	200	39	72.5927	8552
PI 469889	Linus	W_Eur_469889	Winter	Sweden	WE	SRR3232586	USDA-ARS germplasm resources information network (GRIN)	4	200	42	72.8359	7652
PI 469891	Major	W_Eur_469891	Winter	France	WE	SRR3232587	USDA-ARS germplasm resources information network (GRIN)	4	200	18	46.683	11846
PI 469896	Mang woon	W_Asia_469896	Winter	South Korea	WA	SRR3232588	USDA-ARS germplasm resources information network (GRIN)	4	200	34	47.2475	21599
PI 469897	Marcus	W_Eur_469897	Winter	France	WE	SRR3232590	USDA-ARS germplasm resources information network (GRIN)	4	200	33	55.0404	13984
PI 469898	Marcus	W_Eur_469898	Winter	France	WE	SRR3232591	USDA-ARS germplasm resources information network (GRIN)	4	200	34	76.7154	7032
PI 469899	Matador	W_Eur_469899	Winter	Sweden	WE	SRR3232592	USDA-ARS germplasm resources information network (GRIN)	4	200	50	84.586	11348
PI 469901	Miekuro Dane	W_Asia_469901	Winter	South Korea	WA	SRR3232593	USDA-ARS germplasm resources information network (GRIN)	4	200	20	59.6244	12025
PI 469903	Mihonatane	W_Asia_469903	Winter	South Korea	WA	SRR3232594	USDA-ARS germplasm resources information network (GRIN)	4	200	33	69.9616	7113
PI 469904	Mijagi bansai	W_Asia_469904	Winter	South Korea	WA	SRR3232595	USDA-ARS germplasm resources information network (GRIN)	4	200	37	72.8727	8779
PI 469905	Mokpo 2	W_Asia_469905	Winter	South Korea	WA	SRR3232596	USDA-ARS germplasm resources information network (GRIN)	4	200	56	90.7185	8462
PI 469907	Mokpo 3	W_Asia_469907	Winter	South Korea	WA	SRR3232597	USDA-ARS germplasm resources information network (GRIN)	4	200	45	77.0093	9529
PI 469909	Mokpo 4	W_Asia_469909	Winter	South Korea	WA	SRR3232598	USDA-ARS germplasm resources information network (GRIN)	4	200	29	67.5799	7662
PI 469912	Mokpo 6	W_Asia_469912	Winter	South Korea	WA	SRR3232599	USDA-ARS germplasm resources information network (GRIN)	4	200	33	73.4027	8098
PI 469913	Mokpo 7	W_Asia_469913	Winter	South Korea	WA	SRR3232601	USDA-ARS germplasm resources information network (GRIN)	4	200	29	71.7104	6726
PI 469915	Mokpo 9	W_Asia_469915	Winter	South Korea	WA	SRR3232602	USDA-ARS germplasm resources information network (GRIN)	4	200	24	68.9328	8737
PI 469916	Mokpo 10	W_Asia_469916	Winter	South Korea	WA	SRR3232603	USDA-ARS germplasm resources information network (GRIN)	4	200	32	71.4984	7678
PI 469917	Mokpo 13	W_Asia_469917	Winter	South Korea	WA	SRR3232604	USDA-ARS germplasm resources information network (GRIN)	4	200	31	70.7978	7316
PI 469918	Mokpo 14	W_Asia_469918	Winter	South Korea	WA	SRR3232605	USDA-ARS germplasm resources information network (GRIN)	4	200	45	75.5295	7689
PI 469920	Mokpo 16	W_Asia_469920	Winter	South Korea	WA	SRR3232606	USDA-ARS germplasm resources information network (GRIN)	4	200	48	80.8711	7740
PI 469921	Mokpo 17	W_Asia_469921	Winter	South Korea	WA	SRR3232607	USDA-ARS germplasm resources information network (GRIN)	4	200	59	89.1457	8131
PI 469922	Mokpo 18	W_Asia_469922	Winter	South Korea	WA	SRR3232608	USDA-ARS germplasm resources information network (GRIN)	4	200	50	81.8662	6540
PI 469924	Mokpo 21	W_Asia_469924	Winter	South Korea	WA	SRR3232609	USDA-ARS germplasm resources information network (GRIN)	4	200	23	66.3187	9184
PI 469925	Mokpo 22	W_Asia_469925	Winter	South Korea	WA	SRR3232610	USDA-ARS germplasm resources information network (GRIN)	4	200	22	56.0875	11410
PI 469927	Mokpo 24	W_Asia_469927	Winter	South Korea	WA	SRR3232612	USDA-ARS germplasm resources information network (GRIN)	4	200	35	75.0449	6989
PI 469928	Mokpo 25	W_Asia_469928	Winter	South Korea	WA	SRR3232613	USDA-ARS germplasm resources information network (GRIN)	4	200	44	75.9693	5869
PI 469929	Mokpo 26	W_Asia_469929	Winter	South Korea	WA	SRR3232614	USDA-ARS germplasm resources information network (GRIN)	4	200	28	67.7758	8625
PI 469930	Mokpo 27	W_Asia_469930	Winter	South Korea	WA	SRR3232615	USDA-ARS germplasm resources information network (GRIN)	4	200	27	69.2683	7282
PI 469931	Mokpo 28	W_Asia_469931	Winter	South Korea	WA	SRR3232616	USDA-ARS germplasm resources information network (GRIN)	4	200	32	70.4228	7178
PI 469932	Mokpo 29	W_Asia_469932	Winter	South Korea	WA	SRR3232617	USDA-ARS germplasm resources information network (GRIN)	4	200	49	80.7452	7888
PI 469933	Mokpo 30	W_Asia_469933	Winter	South Korea	WA	SRR3232618	USDA-ARS germplasm resources information network (GRIN)	4	200	30	71.7853	7698
PI 469938	NA	W_Asia_469938	Winter	South Korea	WA	SRR3232619	USDA-ARS germplasm resources information network (GRIN)	4	200	35	76.8374	6779
PI 469939	Mu.che!	W_Asia_469939	Winter	South Korea	WA	SRR3232620	USDA-ARS germplasm resources information network (GRIN)	4	200	15	57.0353	9621
PI 469940	Murame nadame	W_Asia_469940	Winter	South Korea	WA	SRR3232622	USDA-ARS germplasm resources information network (GRIN)	4	200	12	35.1283	15309
PI 469941	Mura yamasho	W_Asia_469941	Winter	South Korea	WA	SRR3232624	USDA-ARS germplasm resources information network (GRIN)	4	200	34	69.9701	7586
PI 469942	Mutsumi	W_Asia_469942	Winter	South Korea	WA	SRR3232625	USDA-ARS germplasm resources information network (GRIN)	4	200	76	98.1556	9015
PI 469943	NA	W_Asia_469943	Winter	South Korea	WA	SRR3232626	USDA-ARS germplasm resources information network (GRIN)	4	200	32	72.129	6621
PI 469944	Nabo	W_Am_469944	Winter	Argentina	WAm	SRR3232627	USDA-ARS germplasm resources information network (GRIN)	4	200	22	64.9228	10061
PI 469945	Niedera-rubacher	W_Eur_469945	Winter	Germany	WE	SRR3232628	USDA-ARS germplasm resources information network (GRIN)	4	200	49	71.3517	21426
PI 469946	Nilla glossy	S_Eur_469946	Spring	United Kingdom	SE	SRR3232629	USDA-ARS germplasm resources information network (GRIN)	4	200	20	53.5693	9374
PI 469947	Nilla:1022	S_Eur_469947	Spring	United Kingdom	SE	SRR3232630	USDA-ARS germplasm resources information network (GRIN)	4	200	53	85.627	7289
PI 469949	Norin 1	W_Asia_469949	Winter	Japan	WA	SRR3232631	USDA-ARS germplasm resources information network (GRIN)	4	200	23	62.4013	5636
PI 469950	Norin 1	W_Asia_469950	Winter	Japan	WA	SRR3232632	USDA-ARS germplasm resources information network (GRIN)	4	200	74	99.5767	8053
PI 469952	Norin 2	W_Asia_469952	Winter	Japan	WA	SRR3232633	USDA-ARS germplasm resources information network (GRIN)	4	200	37	65.7748	15584
PI 469953	Norin 3	W_Asia_469953	Winter	Japan	WA	SRR3232635	USDA-ARS germplasm resources information network (GRIN)	4	200	40	77.6945	7425
PI 469954	Norin 3	W_Asia_469954	Winter	Japan	WA	SRR3232636	USDA-ARS germplasm resources information network (GRIN)	4	200	18	32.6594	12443
PI 469955	Norin 4	W_Asia_469955	Winter	Japan	WA	SRR3232637	USDA-ARS germplasm resources information network (GRIN)	4	200	38	74.0399	8419
PI 469956	Norin 4	W_Asia_469956	Winter	Japan	WA	SRR3232638	USDA-ARS germplasm resources information network (GRIN)	4	200	30	74.0108	8447
PI 469958	Norin 5	W_Asia_469958	Winter	Japan	WA	SRR3232639	USDA-ARS germplasm resources information network (GRIN)	4	200	32	68.4838	9698
PI 469959	Norin 6	W_Asia_469959	Winter	Japan	WA	SRR3232640	USDA-ARS germplasm resources information network (GRIN)	4	200	37	58.2533	11910
PI 469962	Norin 9	W_Asia_469962	Winter	Japan	WA	SRR3232641	USDA-ARS germplasm resources information network (GRIN)	4	200	40	76.8716	7482
PI 469963	Norin 10	W_Asia_469963	Winter	Japan	WA	SRR3232642	USDA-ARS germplasm resources information network (GRIN)	4	200	52	80.1135	7886
PI 469964	Norin 11	W_Asia_469964	Winter	Japan	WA	SRR3232643	USDA-ARS germplasm resources information network (GRIN)	4	200	20	43.5016	15983
PI 469965	Norin 12	W_Asia_469965	Winter	Japan	WA	SRR3232644	USDA-ARS germplasm resources information network (GRIN)	4	200	35	75.7441	10259
PI 469966	Norin 13	W_Asia_469966	Winter	Japan	WA	SRR3232646	USDA-ARS germplasm resources information network (GRIN)	4	200	12	42.9831	10876
PI 469968	Norin 15	W_Asia_469968	Winter	Japan	WA	SRR3232647	USDA-ARS germplasm resources information network (GRIN)	4	200	26	39.8539	24112
PI 469969	Norin 15	W_Asia_469969	Winter	Japan	WA	SRR3232648	USDA-ARS germplasm resources information network (GRIN)	4	200	23	63.3144	13459
PI 469970	Norin 17	W_Asia_469970	Winter	Japan	WA	SRR3232649	USDA-ARS germplasm resources information network (GRIN)	4	200	23	60.6611	10343
PI 469971	Norin 17	W_Asia_469971	Winter	Japan	WA	SRR3232650	USDA-ARS germplasm resources information network (GRIN)	4	200	90	106.864	6772
PI 469972	Norin 18	W_Asia_469972	Winter	Japan	WA	SRR3232651	USDA-ARS germplasm resources information network (GRIN)	4	200	15	32.5497	20338
PI 469973	Norin 19	W_Asia_469973	Winter	Japan	WA	SRR3232652	USDA-ARS germplasm resources information network (GRIN)	4	200	28	51.2582	11807
PI 469977	Norin 22	W_Asia_469977	Winter	Japan	WA	SRR3232653	USDA-ARS germplasm resources information network (GRIN)	4	200	39	74.7747	9145
PI 469978	Norin 22	W_Asia_469978	Winter	Japan	WA	SRR3232654	USDA-ARS germplasm resources information network (GRIN)	4	200	34	71.5358	7531
PI 469979	Norin 25	W_Asia_469979	Winter	Japan	WA	SRR3232655	USDA-ARS germplasm resources information network (GRIN)	4	200	29	72.331	8128
PI 469981	Norin 26	W_Asia_469981	Winter	Japan	WA	SRR3232657	USDA-ARS germplasm resources information network (GRIN)	4	200	199	129.655	7227
PI 469982	Norin 27	W_Asia_469982	Winter	Japan	WA	SRR3232658	USDA-ARS germplasm resources information network (GRIN)	4	200	54	81.221	7159
PI 469983	Norin 28	W_Asia_469983	Winter	Japan	WA	SRR3232659	USDA-ARS germplasm resources information network (GRIN)	4	200	34	74.7476	7077
PI 469984	Norin 29	W_Asia_469984	Winter	Japan	WA	SRR3232660	USDA-ARS germplasm resources information network (GRIN)	4	200	16	40.8359	17010
PI 469985	Norin 30	W_Asia_469985	Winter	Japan	WA	SRR3232661	USDA-ARS germplasm resources information network (GRIN)	4	200	46	79.2681	8593
PI 469986	NA	W_Asia_469986	Winter	Japan	WA	SRR3232662	USDA-ARS germplasm resources information network (GRIN)	4	200	48	80.2004	8816
PI 469987	Norin 31	W_Asia_469987	Winter	Japan	WA	SRR3232663	USDA-ARS germplasm resources information network (GRIN)	4	200	41	76.1945	7645
PI 469988	Norin 32 (Tokiwa)	W_Asia_469988	Winter	Japan	WA	SRR3232664	USDA-ARS germplasm resources information network (GRIN)	4	200	39	76.2608	7388
PI 469989	Norin 33	W_Asia_469989	Winter	Japan	WA	SRR3232666	USDA-ARS germplasm resources information network (GRIN)	4	200	17	52.1587	11464
PI 469990	Norin 33	W_Asia_469990	Winter	Japan	WA	SRR3232667	USDA-ARS germplasm resources information network (GRIN)	4	200	27	72.1619	11341
PI 469991	Norin 34	W_Asia_469991	Winter	Japan	WA	SRR3232669	USDA-ARS germplasm resources information network (GRIN)	4	200	75	98.3181	8249
PI 469992	Norin 35	W_Asia_469992	Winter	Japan	WA	SRR3232670	USDA-ARS germplasm resources information network (GRIN)	4	200	14	51.2597	8445
PI 469993	Norin 36	W_Asia_469993	Winter	Japan	WA	SRR3232671	USDA-ARS germplasm resources information network (GRIN)	4	200	44	79.4475	6986
PI 469994	Norin 37	W_Asia_469994	Winter	Japan	WA	SRR3232672	USDA-ARS germplasm resources information network (GRIN)	4	200	39	76.2899	7695
PI 469995	Norin 39	W_Asia_469995	Winter	Japan	WA	SRR3232673	USDA-ARS germplasm resources information network (GRIN)	4	200	33	71.8709	6923
PI 469996	Norin 40	W_Asia_469996	Winter	Japan	WA	SRR3232674	USDA-ARS germplasm resources information network (GRIN)	4	200	28	70.5052	6870
PI 469997	Norin 41	W_Asia_469997	Winter	Japan	WA	SRR3232675	USDA-ARS germplasm resources information network (GRIN)	4	200	38	60.5159	12389
PI 469998	Norin 42	W_Asia_469998	Winter	Japan	WA	SRR3232676	USDA-ARS germplasm resources information network (GRIN)	4	200	22	56.1443	8491
PI 469999	Nugget	W_Am_469999	Winter	Canada	WAm	SRR3232677	USDA-ARS germplasm resources information network (GRIN)	4	200	37	77.7226	6477
PI 470001	Olguell	W_Eur_470001	Winter	Germany	WE	SRR3232678	USDA-ARS germplasm resources information network (GRIN)	4	200	72	95.097	8491
PI 470002	Panter	W_Eur_470002	Winter	Sweden	WE	SRR3232680	USDA-ARS germplasm resources information network (GRIN)	4	200	53	78.2687	7551
PI 470003	Petanova-lihonova	W_Eur_470003	Winter	Germany	WE	SRR3232681	USDA-ARS germplasm resources information network (GRIN)	4	200	66	93.9071	8869
PI 470004	Poland 1	W_Eur_470004	Winter	Poland	WE	SRR3232682	USDA-ARS germplasm resources information network (GRIN)	4	200	34	74.5906	8942
PI 470005	Poland 3	W_Eur_470005	Winter	Poland	WE	SRR3232684	USDA-ARS germplasm resources information network (GRIN)	4	200	33	74.0274	7074
PI 470006	Poland 4	W_Eur_470006	Winter	Poland	WE	SRR3232685	USDA-ARS germplasm resources information network (GRIN)	4	200	54	86.3589	7724
PI 470007	Poland 5	W_Eur_470007	Winter	Poland	WE	SRR3232686	USDA-ARS germplasm resources information network (GRIN)	4	200	45	80.5427	7537
PI 470008	Polnoslaski	W_Eur_470008	Winter	Poland	WE	SRR3232687	USDA-ARS germplasm resources information network (GRIN)	4	200	29	69.0455	7320
PI 470010	R. Creeus	W_Eur_470010	Winter	Sweden	WE	SRR3232688	USDA-ARS germplasm resources information network (GRIN)	4	200	18	56.2585	13194
PI 470011	R. janus	W_Eur_470011	Winter	Sweden	WE	SRR3232689	USDA-ARS germplasm resources information network (GRIN)	4	200	50	79.9691	9810
PI 470012	Ramses	W_Eur_470012	Winter	France	WE	SRR3232690	USDA-ARS germplasm resources information network (GRIN)	4	200	39	76.3572	8089
PI 470016	Rapol	W_Eur_470016	Winter	Germany	WE	SRR3232693	USDA-ARS germplasm resources information network (GRIN)	4	200	55	85.9302	7818
PI 470017	Rapol	W_Eur_470017	Winter	Germany	WE	SRR3232694	USDA-ARS germplasm resources information network (GRIN)	4	200	35	74.9679	6629
PI 470019	Regal	W_Eur_470019	Winter	Sweden	WE	SRR3232695	USDA-ARS germplasm resources information network (GRIN)	4	200	31	73.3784	8777
PI 470020	Rumania 1	W_Eur_470020	Winter	Romania	WE	SRR3232696	USDA-ARS germplasm resources information network (GRIN)	4	200	75	97.7975	8233
PI 470023	Salamander	W_Eur_470023	Winter	Germany	WE	SRR3232697	USDA-ARS germplasm resources information network (GRIN)	4	200	56	83.1293	6672
PI 470024	Sapporo	W_Asia_470024	Winter	Japan	WA	SRR3232698	USDA-ARS germplasm resources information network (GRIN)	4	200	28	47.8546	21465
PI 470025	Scherwitz	W_Eur_470025	Winter	Finland	WE	SRR3232699	USDA-ARS germplasm resources information network (GRIN)	4	200	25	55.3009	11650
PI 470026	Sei yoshu	W_Asia_470026	Winter	South Korea	WA	SRR3232700	USDA-ARS germplasm resources information network (GRIN)	4	200	49	80.2277	7127
PI 470027	Sznes zowicki	W_Eur_470027	Winter	Poland	WE	SRR3232701	USDA-ARS germplasm resources information network (GRIN)	4	200	15	45.9904	14831
PI 470028	Skrzeszowicki	W_Eur_470028	Winter	Poland	WE	SRR3232703	USDA-ARS germplasm resources information network (GRIN)	4	200	21	61.2523	13272
PI 470030	NA	W_Asia_470030	Winter	South Korea	WA	SRR3232705	USDA-ARS germplasm resources information network (GRIN)	4	200	33	72.5805	8314
PI 470031	Su weon cheg	W_Asia_470031	Winter	South Korea	WA	SRR3232706	USDA-ARS germplasm resources information network (GRIN)	4	200	10	37.1249	12288
PI 470034	Svalof victoria	W_Eur_470034	Winter	Sweden	WE	SRR3232707	USDA-ARS germplasm resources information network (GRIN)	4	200	12	50.5766	13343
PI 470035	Synra	W_Eur_470035	Winter	Germany	WE	SRR3232708	USDA-ARS germplasm resources information network (GRIN)	4	200	33	72.39	7733
PI 470037	Taichang	W_Asia_470037	Winter	South Korea	WA	SRR3232709	USDA-ARS germplasm resources information network (GRIN)	4	200	28	51.3244	18671
PI 470040	Taiwan 2	W_Asia_470040	Winter	Taiwan	WA	SRR3232710	USDA-ARS germplasm resources information network (GRIN)	4	200	41	76.6595	7776
PI 470043	Takegis MS	W_Asia_470043	Winter	South Korea	WA	SRR3232711	USDA-ARS germplasm resources information network (GRIN)	4	200	15	38.3724	20645
PI 470044	Tanka	W_Asia_470044	Winter	South Korea	WA	SRR3232712	USDA-ARS germplasm resources information network (GRIN)	4	200	23	48.5674	20266
PI 470045	Target	W_Am_470045	Winter	Canada	WAm	SRR3232713	USDA-ARS germplasm resources information network (GRIN)	4	200	28	47.784	14833
PI 470046	Titus	W_Eur_470046	Winter	France	WE	SRR3232714	USDA-ARS germplasm resources information network (GRIN)	4	200	29	61.922	9002
PI 470047	Titus	W_Eur_470047	Winter	France	WE	SRR3232716	USDA-ARS germplasm resources information network (GRIN)	4	200	33	74.311	8041
PI 470048	Todane	W_Asia_470048	Winter	South Korea	WA	SRR3232717	USDA-ARS germplasm resources information network (GRIN)	4	200	43	75.4362	7213
PI 470050	Tonus	W_Eur_470050	Winter	France	WE	SRR3232718	USDA-ARS germplasm resources information network (GRIN)	4	200	31	73.6094	7320
PI 470051	Tosharshu	W_Asia_470051	Winter	South Korea	WA	SRR3232719	USDA-ARS germplasm resources information network (GRIN)	4	200	14	42.8163	12977
PI 470052	Trebicska (ozima repka)	W_Eur_470052	Winter	Czechoslovakia	WE	SRR3232720	USDA-ARS germplasm resources information network (GRIN)	4	200	48	80.0388	8734
PI 470053	Tsukushishu	W_Asia_470053	Winter	South Korea	WA	SRR3232721	USDA-ARS germplasm resources information network (GRIN)	4	200	51	83.3907	8878
PI 470054	Wasefuji	W_Asia_470054	Winter	South Korea	WA	SRR3232722	USDA-ARS germplasm resources information network (GRIN)	4	200	39	76.5062	7442
PI 470056	Weibulls margo	W_Eur_470056	Winter	Finland	WE	SRR3232723	USDA-ARS germplasm resources information network (GRIN)	4	200	36	76.052	7906
PI 470057	Wielkoposki	W_Eur_470057	Winter	Poland	WE	SRR3232724	USDA-ARS germplasm resources information network (GRIN)	4	200	14	45.8195	13999
PI 470060	Yong dang	W_Asia_470060	Winter	South Korea	WA	SRR3232725	USDA-ARS germplasm resources information network (GRIN)	4	200	51	81.6072	7398
PI 470063	Yonkokuban	W_Asia_470063	Winter	South Korea	WA	SRR3232727	USDA-ARS germplasm resources information network (GRIN)	4	200	21	40.7017	18082
PI 470066	Yudal	W_Asia_470066	Winter	South Korea	WA	SRR3232728	USDA-ARS germplasm resources information network (GRIN)	4	200	13	29.6636	16791
PI 470067	NA	W_Asia_470067	Winter	South Korea	WA	SRR3232729	USDA-ARS germplasm resources information network (GRIN)	4	200	41	73.2334	7786
PI 470068	NA	W_Asia_470068	Winter	South Korea	WA	SRR3232730	USDA-ARS germplasm resources information network (GRIN)	4	200	17	39.907	17932
PI 470069	NA	W_Asia_470069	Winter	South Korea	WA	SRR3232731	USDA-ARS germplasm resources information network (GRIN)	4	200	79	100.158	8036
PI 470071	NA	W_Asia_470071	Winter	South Korea	WA	SRR3232732	USDA-ARS germplasm resources information network (GRIN)	4	200	40	76.2035	8463
PI 470072	NA	W_Asia_470072	Winter	South Korea	WA	SRR3232733	USDA-ARS germplasm resources information network (GRIN)	4	200	15	34.4471	18615
PI 470075	NA	W_Asia_470075	Winter	South Korea	WA	SRR3232734	USDA-ARS germplasm resources information network (GRIN)	4	200	27	61.0863	6406
PI 470076	NA	W_Asia_470076	Winter	South Korea	WA	SRR3232735	USDA-ARS germplasm resources information network (GRIN)	4	200	22	52.9438	9818
PI 470078	NA	W_Asia_470078	Winter	South Korea	WA	SRR3232736	USDA-ARS germplasm resources information network (GRIN)	4	200	26	66.2337	9398
PI 470080	NA	W_Asia_470080	Winter	South Korea	WA	SRR3232738	USDA-ARS germplasm resources information network (GRIN)	4	200	41	76.6187	7543
PI 470081	NA	W_Asia_470081	Winter	South Korea	WA	SRR3232739	USDA-ARS germplasm resources information network (GRIN)	4	200	68	94.4332	8911
PI 470083	NA	W_Asia_470083	Winter	South Korea	WA	SRR3232740	USDA-ARS germplasm resources information network (GRIN)	4	200	50	80.2582	9013
PI 470085	NA	W_Asia_470085	Winter	South Korea	WA	SRR3232741	USDA-ARS germplasm resources information network (GRIN)	4	200	27	71.4459	6939
PI 470086	NA	W_Asia_470086	Winter	South Korea	WA	SRR3232742	USDA-ARS germplasm resources information network (GRIN)	4	200	41	80.639	7701
PI 470087	NA	W_Asia_470087	Winter	South Korea	WA	SRR3232743	USDA-ARS germplasm resources information network (GRIN)	4	200	31	51.9156	17406
PI 502304	AR-256	W_Eur_502304	Winter	Russia	WE	SRR3232745	USDA-ARS germplasm resources information network (GRIN)	4	200	48	81.0698	7502
PI 509072	Cascade	W_Am_509072	Winter	USA	WAm	SRR3232746	USDA-ARS germplasm resources information network (GRIN)	4	200	48	79.8579	7767
PI 509073	Bridger	W_Am_509073	Winter	USA	WAm	SRR3232747	USDA-ARS germplasm resources information network (GRIN)	4	200	51	81.5366	7296
PI 531273	Attila	W_Eur_531273	Winter	Hungary	WE	SRR3239917	USDA-ARS germplasm resources information network (GRIN)	4	200	46	78.9219	7718
PI 531274	BARKANT	W_Eur_531274	Winter	Netherlands	WE	SRR3232749	USDA-ARS germplasm resources information network (GRIN)	4	200	20	63.2986	8462
PI 531275	NA	W_Eur_531275	Winter	Germany	WE	SRR3232859	USDA-ARS germplasm resources information network (GRIN)	4	200	28	68.7638	8751
PI 531276	NA	W_Eur_531276	Winter	Germany	WE	SRR3232927	USDA-ARS germplasm resources information network (GRIN)	4	200	48	83.4921	7951
PI 531277	DARMAR	W_Eur_531277	Winter	France	WE	SRR3232928	USDA-ARS germplasm resources information network (GRIN)	4	200	30	72.7198	8341
PI 531278	Elena	W_Eur_531278	Winter	Germany	WE	SRR3232929	USDA-ARS germplasm resources information network (GRIN)	4	200	17	61.8194	10993
PI 531279	GK SAVARIA	W_Eur_531279	Winter	Hungary	WE	SRR3232930	USDA-ARS germplasm resources information network (GRIN)	4	200	36	77.0938	8720
PI 531281	Librador	W_Eur_531281	Winter	Germany	WE	SRR3232931	USDA-ARS germplasm resources information network (GRIN)	4	200	16	38.6072	19383
PI 531282	LINDORE	W_Eur_531282	Winter	Germany	WE	SRR3232932	USDA-ARS germplasm resources information network (GRIN)	4	200	20	65.6139	10198
PI 531283	Liglandor	W_Eur_531283	Winter	Germany	WE	SRR3232933	USDA-ARS germplasm resources information network (GRIN)	4	200	75	97.7547	8932
PI 531284	LIRATROP	W_Eur_531284	Winter	Germany	WE	SRR3232934	USDA-ARS germplasm resources information network (GRIN)	4	200	39	76.0055	9023
PI 531285	Liropa	W_Eur_531285	Winter	Germany	WE	SRR3232936	USDA-ARS germplasm resources information network (GRIN)	4	200	31	70.1807	8504
PI 531286	MARINUS	W_Eur_531286	Winter	Germany	WE	SRR3232937	USDA-ARS germplasm resources information network (GRIN)	4	200	29	71.8876	7243
PI 531287	SANTANA	W_Eur_531287	Winter	Germany	WE	SRR3232938	USDA-ARS germplasm resources information network (GRIN)	4	200	33	74.7171	7205
PI 531288	UJFERTODI	W_Eur_531288	Winter	Hungary	WE	SRR3232939	USDA-ARS germplasm resources information network (GRIN)	4	200	38	78.4511	8209
PI 535849	SKRZESZOWICKI	W_Eur_535849	Winter	Poland	WE	SRR3232940	USDA-ARS germplasm resources information network (GRIN)	4	200	34	63.3873	8497
PI 535850	VALDOR	W_Eur_535850	Winter	France	WE	SRR3232941	USDA-ARS germplasm resources information network (GRIN)	4	200	16	53.1882	10942
PI 535851	BERYL	W_Eur_535851	Winter	Poland	WE	SRR3232942	USDA-ARS germplasm resources information network (GRIN)	4	200	16	41.7597	19141
PI 535852	DORAL	W_Eur_535852	Winter	Germany	WE	SRR3232943	USDA-ARS germplasm resources information network (GRIN)	4	200	12	52.3499	10487
PI 535853	Gundula	W_Eur_535853	Winter	Germany	WE	SRR3232944	USDA-ARS germplasm resources information network (GRIN)	4	200	26	43.5627	23002
PI 535854	Herkules	W_Eur_535854	Winter	Sweden	WE	SRR3232945	USDA-ARS germplasm resources information network (GRIN)	4	200	46.5	76.8943	7960
PI 535855	JANPOL	W_Eur_535855	Winter	Poland	WE	SRR3232947	USDA-ARS germplasm resources information network (GRIN)	4	200	45	78.9496	7557
PI 535856	KORINA	W_Eur_535856	Winter	Germany	WE	SRR3232948	USDA-ARS germplasm resources information network (GRIN)	4	200	45	79.3103	7743
PI 535857	Lester	W_Eur_535857	Winter	Germany	WE	SRR3232949	USDA-ARS germplasm resources information network (GRIN)	4	200	19	39.0974	18788
PI 535858	LIRABOU	W_Eur_535858	Winter	Germany	WE	SRR3232950	USDA-ARS germplasm resources information network (GRIN)	4	200	37	76.8051	7568
PI 535859	Lirakotta	W_Eur_535859	Winter	Germany	WE	SRR3232951	USDA-ARS germplasm resources information network (GRIN)	4	200	28	46.0641	22420
PI 535860	Lirama	W_Eur_535860	Winter	Germany	WE	SRR3232952	USDA-ARS germplasm resources information network (GRIN)	4	200	49	78.6444	8132
PI 535861	MARINUS	W_Eur_535861	Winter	Germany	WE	SRR3232953	USDA-ARS germplasm resources information network (GRIN)	4	200	36	77.7835	8262
PI 535862	Mirander	W_Eur_535862	Winter	Germany	WE	SRR3232954	USDA-ARS germplasm resources information network (GRIN)	4	200	48	83.3396	8447
PI 535864	QUINTA	W_Eur_535864	Winter	Germany	WE	SRR3232955	USDA-ARS germplasm resources information network (GRIN)	4	200	19	57.0916	10222
PI 535865	Ridana	W_Eur_535865	Winter	Germany	WE	SRR3232956	USDA-ARS germplasm resources information network (GRIN)	4	200	30	73.8526	7665
PI 535866	Silesia	W_Eur_535866	Winter	Czechoslovakia	WE	SRR3232958	USDA-ARS germplasm resources information network (GRIN)	4	200	28	70.1073	5844
PI 535867	SL-29	W_Eur_535867	Winter	Czechoslovakia	WE	SRR3232959	USDA-ARS germplasm resources information network (GRIN)	4	200	14	51.3865	11445
PI 535868	STATUS	W_Eur_535868	Winter	Sweden	WE	SRR3232960	USDA-ARS germplasm resources information network (GRIN)	4	200	20	38.6534	23907
PI 535869	SVALOEFS KARAB	W_Eur_535869	Winter	Sweden	WE	SRR3232961	USDA-ARS germplasm resources information network (GRIN)	4	200	38	73.094	7668
PI 535870	Tamara	W_Eur_535870	Winter	Germany	WE	SRR3232962	USDA-ARS germplasm resources information network (GRIN)	4	200	18	50.5068	11761
PI 535871	Wipol	W_Eur_535871	Winter	Poland	WE	SRR3232963	USDA-ARS germplasm resources information network (GRIN)	4	200	52	86.4522	7395
PI 535872	Darmor	W_Eur_535872	Winter	France	WE	SRR3232964	USDA-ARS germplasm resources information network (GRIN)	4	200	44	78.7747	8700
PI 535873	JANTAR	W_Eur_535873	Winter	Poland	WE	SRR3232965	USDA-ARS germplasm resources information network (GRIN)	4	200	47	84.0906	6779
PI 535874	LICANTARA	W_Eur_535874	Winter	Germany	WE	SRR3232966	USDA-ARS germplasm resources information network (GRIN)	4	200	22	58.5075	17197
PI 535875	LIGLANDOR	W_Eur_535875	Winter	Germany	WE	SRR3232967	USDA-ARS germplasm resources information network (GRIN)	4	200	38	76.0375	6898
PI 535876	LIROPA	W_Eur_535876	Winter	Germany	WE	SRR3232969	USDA-ARS germplasm resources information network (GRIN)	4	200	29	71.1523	7596
PI 535877	RUBIN	W_Eur_535877	Winter	Germany	WE	SRR3232970	USDA-ARS germplasm resources information network (GRIN)	4	200	50.5	83.5429	9136
PI 535878	START	W_Eur_535878	Winter	Poland	WE	SRR3232971	USDA-ARS germplasm resources information network (GRIN)	4	200	25	64.4936	6526
PI 537302	WINFIELD	W_Am_537302	Winter	Canada	WAm	SRR3232972	USDA-ARS germplasm resources information network (GRIN)	4	200	14	44.7471	14748
PI 540457	REBEL	W_Am_540457	Winter	USA	WAm	SRR3232973	USDA-ARS germplasm resources information network (GRIN)	4	200	14	48.8293	13816
PI 540458	Cathy	W_Am_540458	Winter	USA	WAm	SRR3232974	USDA-ARS germplasm resources information network (GRIN)	4	200	32	69.057	7578
PI 542983	TRI-CASCADE	W_Am_542983	Winter	USA	WAm	SRR3239818	USDA-ARS germplasm resources information network (GRIN)	4	200	33	69.2696	7913
PI 542984	TRI-BRIDGER	W_Am_542984	Winter	USA	WAm	SRR3239829	USDA-ARS germplasm resources information network (GRIN)	4	200	47	77.5934	7357
PI 547112	Humus	W_Am_547112	Winter	USA	WAm	SRR3239822	USDA-ARS germplasm resources information network (GRIN)	4	200	12	38.0846	18042
PI 547113	LEI III	W_Am_547113	Winter	USA	WAm	SRR3239925	USDA-ARS germplasm resources information network (GRIN)	4	200	19	58.5983	9259
PI 555466	Capricorn	W_Eur_555466	Winter	United Kingdom	WE	SRR3239936	USDA-ARS germplasm resources information network (GRIN)	4	200	44	69.7635	17605
PI 555467	Corvette	W_Eur_555467	Winter	United Kingdom	WE	SRR3240160	USDA-ARS germplasm resources information network (GRIN)	4	200	52	85.8532	11288
PI 594321	NA	W_Am_594321	Winter	USA	WAm	SRR3240179	USDA-ARS germplasm resources information network (GRIN)	4	200	45	80.4431	7218
PI 597828	NA	W_Eur_597828	Winter	Algeria	WE	SRR3240190	USDA-ARS germplasm resources information network (GRIN)	4	200	21	40.7007	22321
PI 601260	Glacier	W_Eur_601260	Winter	Sweden	WE	SRR3239907	USDA-ARS germplasm resources information network (GRIN)	4	200	25	40.548	21038
PI 601261	Crystal	W_Eur_601261	Winter	Sweden	WE	SRR3239919	USDA-ARS germplasm resources information network (GRIN)	4	200	46	82.0466	6960
PI 601266	Viking	W_Eur_601266	Winter	Denmark	WE	SRR3239924	USDA-ARS germplasm resources information network (GRIN)	4	200	43	78.8451	6992
PI 601280	Liradonna	W_Eur_601280	Winter	Germany	WE	SRR3239926	USDA-ARS germplasm resources information network (GRIN)	4	200	31	72.8092	7894
PI 601585	LIRABON-00	W_Eur_601585	Winter	Germany	WE	SRR3239927	USDA-ARS germplasm resources information network (GRIN)	4	200	44	80.5243	7200
PI 601661	Cobra	W_Eur_601661	Winter	Germany	WE	SRR3239928	USDA-ARS germplasm resources information network (GRIN)	4	200	27	67.7056	7126
PI 604608	NA	W_Am_604608	Winter	USA	WAm	SRR3239929	USDA-ARS germplasm resources information network (GRIN)	4	200	37	80.5496	9231
PI 610258	AR91004	W_Am_610258	Winter	USA	WAm	SRR3239930	USDA-ARS germplasm resources information network (GRIN)	4	200	29	72.9097	8075
PI 612846	Wichita	W_Am_612846	Winter	USA	WAm	SRR3239931	USDA-ARS germplasm resources information network (GRIN)	4	200	15	38.2071	16922
PI 619618	AR91017	W_Am_619618	Winter	USA	WAm	SRR3239932	USDA-ARS germplasm resources information network (GRIN)	4	200	52	82.41	12019
PI 632400	Abilene	W_Am_632400	Winter	USA	WAm	SRR3239933	USDA-ARS germplasm resources information network (GRIN)	4	200	15	46.1882	15202
PI 633120	BOLKO	W_Eur_633120	Winter	Poland	WE	SRR3239934	USDA-ARS germplasm resources information network (GRIN)	4	200	40	72.0291	7672
PI 633121	MAR	W_Eur_633121	Winter	Poland	WE	SRR3239935	USDA-ARS germplasm resources information network (GRIN)	4	200	22	63.2361	9781
PI 633122	BRA 1168/85	W_Eur_633122	Winter	Italy	WE	SRR3239937	USDA-ARS germplasm resources information network (GRIN)	4	200	13	52.4058	12567
PI 633127	Vinnickij 15/59	W_Eur_633127	Winter	Ukraine	WE	SRR3239938	USDA-ARS germplasm resources information network (GRIN)	4	200	43	79.8466	6546
PI 633128	Nemercanskij 2268	W_Eur_633128	Winter	Ukraine	WE	SRR3239939	USDA-ARS germplasm resources information network (GRIN)	4	200	14	34.6588	19517
PI 633129	Krasnodarskii	W_Eur_633129	Winter	Russia	WE	SRR3239943	USDA-ARS germplasm resources information network (GRIN)	4	200	16	33.2682	21443
PI 633133	Adonis	W_Eur_633133	Winter	Germany	WE	SRR3239944	USDA-ARS germplasm resources information network (GRIN)	4	200	48	86.0651	9020
PI 633134	Annick	W_Eur_633134	Winter	Germany	WE	SRR3239945	USDA-ARS germplasm resources information network (GRIN)	4	200	27	70.0867	8237
PI 633135	Aphid Resistant Rape	W_Eur_633135	Winter	Germany	WE	SRR3240050	USDA-ARS germplasm resources information network (GRIN)	4	200	21	65.9677	8804
PI 633136	Olimpiade	W_Eur_633136	Winter	Italy	WE	SRR3240051	USDA-ARS germplasm resources information network (GRIN)	4	200	45	78.4341	7235
PI 633138	Ratona	W_Eur_633138	Winter	Germany	WE	SRR3240057	USDA-ARS germplasm resources information network (GRIN)	4	200	14	44.5943	14228
PI 633140	Velox	W_Eur_633140	Winter	Germany	WE	SRR3240157	USDA-ARS germplasm resources information network (GRIN)	4	200	13	28.1812	20095
PI 634754	Sumner	W_Am_634754	Winter	USA	WAm	SRR3240161	USDA-ARS germplasm resources information network (GRIN)	4	200	48	77.137	8431
PI 649127	Jet Neuf	W_Eur_649127	Winter	France	WE	SRR3240162	USDA-ARS germplasm resources information network (GRIN)	4	200	31	73.0614	6953
PI 649129	NA	W_Am_649129	Winter	Canada	WAm	SRR3240165	USDA-ARS germplasm resources information network (GRIN)	4	200	33	72.9732	7772
PI 649131	WINFRED	W_Eur_649131	Winter	Germany	WE	SRR3240166	USDA-ARS germplasm resources information network (GRIN)	4	200	41	76.6071	6979
PI 649132	BRONOWSKI	S_Eur_649132	Spring	Poland	SE	SRR3240173	USDA-ARS germplasm resources information network (GRIN)	4	200	43	78.9245	6161
PI 649134	NA	W_Am_649134	Winter	Canada	WAm	SRR3240174	USDA-ARS germplasm resources information network (GRIN)	4	200	24	46.1832	7261
PI 649137	Baraska	W_Eur_649137	Winter	Germany	WE	SRR3240175	USDA-ARS germplasm resources information network (GRIN)	4	200	68	94.9302	9053
PI 649138	Barcoli	W_Eur_649138	Winter	Germany	WE	SRR3240176	USDA-ARS germplasm resources information network (GRIN)	4	200	12	50.3484	11763
PI 649140	Barsica	W_Eur_649140	Winter	Germany	WE	SRR3240177	USDA-ARS germplasm resources information network (GRIN)	4	200	48	82.8747	6938
PI 649147	Ruta Otofte	W_Eur_649147	Winter	Denmark	WE	SRR3240178	USDA-ARS germplasm resources information network (GRIN)	4	200	14	42.9366	7728
PI 649149	Leonessa	W_Eur_649149	Winter	Germany	WE	SRR3240180	USDA-ARS germplasm resources information network (GRIN)	4	200	29	69.9185	7963
PI 469801	Fuji	W_Asia_4698801	Winter	Japan	WA	SRR3232579	University of Idaho Breeding Program	4	200	46	78.9827	8169
PI 469987	Norin 31 (Gogane)	W_Asia_4699875	Winter	Japan	WA	SRR3239916	University of Idaho Breeding Program	4	200	48	79.8465	8177
03IL5.6.1	NA	S_Am_03IL5.6.1	Spring	USA	SAm	SRR3232069	University of Idaho Breeding Program	4	200	13	48.3786	8582
04SC28.4.3	NA	S_Am_04SC28.4.3	Spring	USA	SAm	SRR3232070	University of Idaho Breeding Program	4	200	20	57.9707	6829
05SC14A9.21.6	NA	S_Am_05SC.14A9.21.6	Spring	USA	SAm	SRR3232539	University of Idaho Breeding Program	4	200	21	60.6064	9318
05SC14A9.35.5	NA	S_Am_05SC.14A9.35.5	Spring	USA	SAm	SRR3232550	University of Idaho Breeding Program	4	200	13	51.3089	11055
05SC1A4.10.1	NA	S_Am_05SC.1A4.10.1	Spring	USA	SAm	SRR3232561	University of Idaho Breeding Program	4	200	13	48.1669	10829
05SC1A4.22.1	NA	S_Am_05SC.1A4.221	Spring	USA	SAm	SRR3232571	University of Idaho Breeding Program	4	200	33	75.816	8141
05SC11A1.35.2	NA	S_Am_05SC11.A1.35.2	Spring	USA	SAm	SRR3232572	University of Idaho Breeding Program	4	200	33	70.816	8587
05SC11A1.2.6	NA	S_Am_05SC11A1.2.6	Spring	USA	SAm	SRR3232573	University of Idaho Breeding Program	4	200	19	62.1301	10524
05SC13A10.4.3	NA	S_Am_05SC13A10.4.3	Spring	USA	SAm	SRR3232574	University of Idaho Breeding Program	4	200	31	70.0183	8511
05SC14A9.21.3	NA	S_Am_05SC14.A9.21.3	Spring	USA	SAm	SRR3232575	University of Idaho Breeding Program	4	200	14	50.0895	10545
05SC14A9.32.7	NA	S_Am_05SC14A9.32.7_duplo	Spring	USA	SAm	SRR3232072	University of Idaho Breeding Program	4	200	17	40.0364	22175
05SC14A9.33.6	NA	S_Am_05SC14A9.33.6_duplo	Spring	USA	SAm	SRR3232073	University of Idaho Breeding Program	4	200	17	42.4627	21802
05SC17B7.27.12	NA	S_Am_05SC17B7.27.12_duplo	Spring	USA	SAm	SRR3232074	University of Idaho Breeding Program	4	200	26	62.9792	11968
05SC20B9.8.6	NA	S_Am_05SC20B9.8.6_duplo	Spring	USA	SAm	SRR3232075	University of Idaho Breeding Program	4	200	19	45.5536	20623
05SI14B8.16.7	NA	S_Am_05SI.14.B8.16.7	Spring	USA	SAm	SRR3232533	University of Idaho Breeding Program	4	200	14	51.4011	10727
05SI9B6JB.6.3	NA	S_Am_05SI.986_JB.6.3	Spring	USA	SAm	SRR3232534	University of Idaho Breeding Program	4	200	27	65.3143	7366
07SC25.18	NA	S_Am_07.SC.25.18	Spring	USA	SAm	SRR3232535	University of Idaho Breeding Program	4	200	25	65.4263	7773
07SC40.15	NA	S_Am_07.SC.40.15	Spring	USA	SAm	SRR3232536	University of Idaho Breeding Program	4	200	16	56.8347	8452
07SC17.20	NA	S_Am_07SC.17.20	Spring	USA	SAm	SRR3232537	University of Idaho Breeding Program	4	200	28	69.0618	8125
07SC4.4	NA	S_Am_07SC.4.4_duplo	Spring	USA	SAm	SRR3232538	University of Idaho Breeding Program	4	200	30	70.5267	10529
07SC52.8	NA	S_Am_07SC.528	Spring	USA	SAm	SRR3232540	University of Idaho Breeding Program	4	200	14	42.5657	14150
07SC36.15	NA	S_Am_07SC36.15	Spring	USA	SAm	SRR3232541	University of Idaho Breeding Program	4	200	12	49.3601	9566
07SC38.16	NA	S_Am_07SC38.16_duplo	Spring	USA	SAm	SRR3232542	University of Idaho Breeding Program	4	200	30	71.1565	9462
07SI32.4	NA	S_Am_07SI.32.4_duplo	Spring	USA	SAm	SRR3232543	University of Idaho Breeding Program	4	200	28	68.9141	10262
07SI42.3	NA	S_Am_07SI.42.3	Spring	USA	SAm	SRR3232544	University of Idaho Breeding Program	4	200	18	58.5563	9818
PI 470077	NA	S_Asia_1-42	Spring	South Korea	SA	SRR3232545	USDA-ARS germplasm resources information network (GRIN)	4	200	43	68.5326	10720
PI 649136	Helga	S_Eur_1-44	Spring	Germany	SE	SRR3232546	USDA-ARS germplasm resources information network (GRIN)	4	200	22	35.9524	22521
PI 431571	Midas	S_Am_10-1	Spring	Canada	SAm	SRR3232547	USDA-ARS germplasm resources information network (GRIN)	4	200	22	50.4102	12725
PI 633124	NA	S_Eur_10-20	Spring	Sweden	SE	SRR3232548	USDA-ARS germplasm resources information network (GRIN)	4	200	20	42.8646	20619
Helios	Helios	S_Eur_10-30	Spring	Denmark	SE	SRR3232549	University of Idaho Breeding Program	4	200	29	59.5849	12039
PI 470074	NA	S_Asia_10-39	Spring	South Korea	SA	SRR3232551	USDA-ARS germplasm resources information network (GRIN)	4	200	20	42.5682	16173
PI 469936	Mokpo 38	S_Asia_10-46	Spring	South Korea	SA	SRR3232552	USDA-ARS germplasm resources information network (GRIN)	4	200	43	71.9215	9413
PI 478340	O 84	S_Asia_10-8	Spring	China	SA	SRR3232553	USDA-ARS germplasm resources information network (GRIN)	4	200	15	36.2225	18555
PI 458936	Gulle	S_Eur_11-10	Spring	Sweden	SE	SRR3232554	USDA-ARS germplasm resources information network (GRIN)	4	200	18	44.3951	16585
PI 470065	Yudal	S_Asia_11-19	Spring	South Korea	SA	SRR3232555	USDA-ARS germplasm resources information network (GRIN)	4	200	40	65.8142	11407
PI 432395	NA	S_Asia_11-2	Spring	Bangladesh	SA	SRR3232556	USDA-ARS germplasm resources information network (GRIN)	4	200	45	70.6628	10405
Ames 26635	Polo Canola	S_Am_11-30	Spring	USA	SAm	SRR3232557	USDA-ARS germplasm resources information network (GRIN)	4	200	25	40.955	14723
PI 458979	NA	S_Am_11-36	Spring	USA	SAm	SRR3232558	USDA-ARS germplasm resources information network (GRIN)	4	200	22	61.603	7332
PI 543937	DELTA	S_Eur_11-47	Spring	Sweden	SE	SRR3232559	USDA-ARS germplasm resources information network (GRIN)	4	200	20	51.0216	13457
PI 470079	NA	W_Asia_12-16	Winter	South Korea	WA	SRR3232568	USDA-ARS germplasm resources information network (GRIN)	4	200	15.5	37.7086	17554
PI 531273	Attila	W_Eur_13_38	Winter	Hungary	WE	SRR3232570	USDA-ARS germplasm resources information network (GRIN)	4	200	42	77.6078	8748
PI 458971	Romeo	S_Eur_13-10	Spring	France	SE	SRR3228369	USDA-ARS germplasm resources information network (GRIN)	4	200	46	71.1022	10459
PI 633126	Vostochno-sibirskii	S_Eur_13-44	Spring	Russia	SE	SRR3228370	USDA-ARS germplasm resources information network (GRIN)	4	200	36	63.5732	11533
PI 633130	Kubanskii 1	S_Eur_14-24	Spring	Russia	SE	SRR3228414	USDA-ARS germplasm resources information network (GRIN)	4	200	20	35.3915	19758
PI 365644	TURRET	S_Am_14-3	Spring	Canada	SAm	SRR3228415	USDA-ARS germplasm resources information network (GRIN)	4	200	48	77.743	7923
PI 469948	Noda 1	S_Asia_14-6	Spring	South Korea	SA	SRR3228416	USDA-ARS germplasm resources information network (GRIN)	4	200	34	59.4215	9741
PI 649150	Westar	S_Am_15-10	Spring	USA	SAm	SRR3228417	USDA-ARS germplasm resources information network (GRIN)	4	200	23	53.753	13182
PI 458937	Gulliver	S_Eur_15-15	Spring	Sweden	SE	SRR3228371	USDA-ARS germplasm resources information network (GRIN)	4	200	38	64.3369	10237
Ames 1669	Regina II	S_Eur_15-25	Spring	Sweden	SE	SRR3228372	USDA-ARS germplasm resources information network (GRIN)	4	200	35	59.6183	24326
PI 469900	Matador	S_Eur_15-4	Spring	Sweden	SE	SRR3228373	USDA-ARS germplasm resources information network (GRIN)	4	200	16	35.9809	17694
Arriba	Arriba	S_Am_15-9	Spring	USA	SAm	SRR3228374	University of Idaho Breeding Program	4	200	42	69.5064	10330
PI 470073	NA	S_Asia_16-18	Spring	South Korea	SA	SRR3228376	USDA-ARS germplasm resources information network (GRIN)	4	200	15	37.7849	14920
PI 470049	Tokiwa	S_Asia_16-8	Spring	South Korea	SA	SRR3228377	USDA-ARS germplasm resources information network (GRIN)	4	200	16	39.7802	10889
PI 470018	NA	S_Asia_17-15	Spring	South Korea	SA	SRR3228380	USDA-ARS germplasm resources information network (GRIN)	4	200	19	41.4236	17236
PI 469934	Mokpo 32	S_Asia_18-8	Spring	South Korea	SA	SRR3228968	USDA-ARS germplasm resources information network (GRIN)	4	200	18	36.5491	19606
CGN18948	Andol	W_Eur_18948a	Winter	France	WE	SRR3228972	Centre for Genetic Resources (CGN), the Netherlands	4	200	79	98.0893	9757
CGN18948	Andol	W_Eur_18948b	Winter	France	WE	SRR3239903	Centre for Genetic Resources (CGN), the Netherlands	4	200	77	97.2813	9525
CGN18950	Arabella	W_Eur_18950a	Winter	Germany	WE	SRR3228974	Centre for Genetic Resources (CGN), the Netherlands	4	200	82	98.9186	10105
CGN18950	Arabella	W_Eur_18950b	Winter	Germany	WE	SRR3239904	Centre for Genetic Resources (CGN), the Netherlands	4	200	81	98.2326	10241
CGN18952	Ariana	W_Eur_18952a	Winter	Germany	WE	SRR3228976	Centre for Genetic Resources (CGN), the Netherlands	4	200	77	97.4499	10110
CGN18952	Ariana	W_Eur_18952b	Winter	Germany	WE	SRR3239905	Centre for Genetic Resources (CGN), the Netherlands	4	200	77	96.2712	9895
CGN18955	Bienvenu	W_Eur_18955b	Winter	France	WE	SRR3239908	Centre for Genetic Resources (CGN), the Netherlands	4	200	76	96.2059	9953
CGN18957	Bristol	W_Eur_18957a	Winter	France	WE	SRR3228980	Centre for Genetic Resources (CGN), the Netherlands	4	200	82	100.374	10260
CGN18957	Bristol	W_Eur_18957b	Winter	France	WE	SRR3239909	Centre for Genetic Resources (CGN), the Netherlands	4	200	77	96.5477	10896
CGN18959	Capricorn	W_Eur_18959b	Winter	United Kingdom	WE	SRR3228981	Centre for Genetic Resources (CGN), the Netherlands	4	200	86	101.451	10511
CGN18961	Collo	W_Eur_18961a	Winter	Germany	WE	SRR3228984	Centre for Genetic Resources (CGN), the Netherlands	4	200	85	100.6	10200
CGN18961	Collo	W_Eur_18961b	Winter	Germany	WE	SRR3239910	Centre for Genetic Resources (CGN), the Netherlands	4	200	75	96.1465	10129
CGN18963	NA	W_Eur_18963a	Winter	Sweden	WE	SRR3228986	Centre for Genetic Resources (CGN), the Netherlands	4	200	78	98.0481	10024
CGN18963	NA	W_Eur_18963b	Winter	Sweden	WE	SRR3239912	Centre for Genetic Resources (CGN), the Netherlands	4	200	42	80.2564	8841
CGN18965	Diadem	W_Eur_18965a	Winter	Germany	WE	SRR3228988	Centre for Genetic Resources (CGN), the Netherlands	4	200	86	101.34	9823
CGN18965	Diadem	W_Eur_18965b	Winter	Germany	WE	SRR3239913	Centre for Genetic Resources (CGN), the Netherlands	4	200	78	97.8353	9743
CGN18967	NA	W_Eur_18967a	Winter	Germany	WE	SRR3228990	Centre for Genetic Resources (CGN), the Netherlands	4	200	81	99.3642	9727
CGN18967	NA	W_Eur_18967b	Winter	Germany	WE	SRR3239914	Centre for Genetic Resources (CGN), the Netherlands	4	200	81	98.9218	9817
PI 469860	Kuju 26	S_Asia_19-34	Spring	South Korea	SA	SRR3229002	USDA-ARS germplasm resources information network (GRIN)	4	200	48	77.4509	8274
PI 469961	Norin 8	S_Asia_19-8	Spring	Japan	SA	SRR3229003	USDA-ARS germplasm resources information network (GRIN)	4	200	31	58.1439	16402
PI 458955	Prota	S_Eur_2-41	Spring	Germany	SE	SRR3229022	USDA-ARS germplasm resources information network (GRIN)	4	200	39	63.522	9425
PI 633118	LEGEND	S_Eur_2-43	Spring	Sweden	SE	SRR3229023	USDA-ARS germplasm resources information network (GRIN)	4	200	23	35.614	18119
PI 469910	Mokpo 4	S_Asia_21-10	Spring	South Korea	SA	SRR3229024	USDA-ARS germplasm resources information network (GRIN)	4	200	17	39.8708	13597
PI 470033	Svalof gullen	W_Eur_21-34	Winter	Sweden	WE	SRR3229025	USDA-ARS germplasm resources information network (GRIN)	4	200	17	38.8581	11111
PI 535847	CZYZOWSKI	S_Eur_21-38	Spring	Poland	SE	SRR3228828	USDA-ARS germplasm resources information network (GRIN)	4	200	42	66.3275	10675
PI 633137	Maris Haplona	S_Eur_21-45	Spring	Germany	SE	SRR3228829	USDA-ARS germplasm resources information network (GRIN)	4	200	45	72.0944	10098
PI 436554	Gan You no. 1	S_Asia_22-25	Spring	China	SA	SRR3228830	USDA-ARS germplasm resources information network (GRIN)	4	200	47	72.3519	13335
PI 469826	Janetzkis	S_Eur_22-5	Spring	Germany	SE	SRR3228831	USDA-ARS germplasm resources information network (GRIN)	4	200	39	62.0751	11799
PI 633126	Vostochno-sibirskii	S_Eur_23-12	Spring	Russia	SE	SRR3239921	USDA-ARS germplasm resources information network (GRIN)	4	200	39	65.5634	9945
PI 601201	Topas	S_Eur_23-14	Spring	Sweden	SE	SRR3228832	USDA-ARS germplasm resources information network (GRIN)	4	200	26	57.3094	13117
PI 458948	Gisora	S_Eur_23-21	Spring	Germany	SE	SRR3228833	USDA-ARS germplasm resources information network (GRIN)	4	200	30	46.6776	14922
PI 458958	Vanda	S_Eur_23-22	Spring	Germany	SE	SRR3228834	USDA-ARS germplasm resources information network (GRIN)	4	200	32	61.6974	10699
PI 633131	Kovalevskij	S_Eur_24-19	Spring	Russia	SE	SRR3228836	USDA-ARS germplasm resources information network (GRIN)	4	200	15	39.3252	17093
PI 649130	Comet	S_Eur_24-40	Spring	Sweden	SE	SRR3228837	USDA-ARS germplasm resources information network (GRIN)	4	200	42	69.4084	10208
PI 458965	NA	S_Am_24-8	Spring	New Zealand	SAm	SRR3228839	USDA-ARS germplasm resources information network (GRIN)	4	200	21	34.7872	17563
Ames 2777	NA	S_Eur_24-9	Spring	Poland	SE	SRR3228840	USDA-ARS germplasm resources information network (GRIN)	4	200	20	46.3559	15977
Ames 15653	NA	S_Am_25-24	Spring	USA	SAm	SRR3228841	USDA-ARS germplasm resources information network (GRIN)	4	200	39	66.4993	11531
PI 458956	Rico	S_Eur_25-25	Spring	Germany	SE	SRR3228842	USDA-ARS germplasm resources information network (GRIN)	4	200	26	35.1989	21190
PI 469747	Buk Wuk 20	S_Asia_25-40	Spring	South Korea	SA	SRR3228843	USDA-ARS germplasm resources information network (GRIN)	4	200	16	29.7764	22047
PI 470041	Taiwan 2	S_Asia_26-13	Spring	Taiwan	SA	SRR3228846	USDA-ARS germplasm resources information network (GRIN)	4	200	19	42.7587	19555
PI 478339	O 54	S_Asia_26-21	Spring	China	SA	SRR3228847	USDA-ARS germplasm resources information network (GRIN)	4	200	28	47.8382	16309
PI 458953	Lisora	S_Eur_26-24	Spring	Germany	SE	SRR3228848	USDA-ARS germplasm resources information network (GRIN)	4	200	28	45.3884	15386
PI 649152	Reston	S_Am_26-25	Spring	USA	SAm	SRR3228850	USDA-ARS germplasm resources information network (GRIN)	4	200	26	44.7373	14268
PI 531280	IR-2	S_Eur_3-18	Spring	Hungary	SE	SRR3228855	USDA-ARS germplasm resources information network (GRIN)	4	200	46	73.3814	10634
PI 470062	Yonkokuban	S_Asia_3-46	Spring	South Korea	SA	SRR3228856	USDA-ARS germplasm resources information network (GRIN)	4	200	30	60.1726	12031
PI 633132	Adonis	S_Eur_4-11	Spring	Ukraine	SE	SRR3228875	USDA-ARS germplasm resources information network (GRIN)	4	200	40	70.2542	10358
PI 470032	S. V. Gulle	S_Eur_4-25	Spring	Sweden	SE	SRR3228876	USDA-ARS germplasm resources information network (GRIN)	4	200	26	54.9548	5995
PI 633125	Marjanovskij	S_Eur_4-38	Spring	Ukraine	SE	SRR3228877	USDA-ARS germplasm resources information network (GRIN)	4	200	25	35.1694	21435
PI 432392	NA	S_Asia_4-46	Spring	Bangladesh	SA	SRR3228878	USDA-ARS germplasm resources information network (GRIN)	4	200	47	72.3678	11047
PI 469957	Norin 5	S_Asia_4-5	Spring	Japan	SA	SRR3228879	USDA-ARS germplasm resources information network (GRIN)	4	200	19	47.1976	9733
PI 618595	NA	S_Am_45A55	Spring	USA	SAm	SRR3228921	University of Idaho Breeding Program	4	200	14	49.3537	9351
PI 597352	SUNRISE	S_Am_5-40	Spring	USA	SAm	SRR3232744	USDA-ARS germplasm resources information network (GRIN)	4	200	22	49.3432	24423
05SC12A10.19.2	NA	S_Am_5SC.12.A10.19.2	Spring	USA	SAm	SRR3240205	University of Idaho Breeding Program	4	200	13	49.3897	9514
05SC11A1.24.19	NA	S_Am_5SC11A1.24.19	Spring	USA	SAm	SRR3240218	University of Idaho Breeding Program	4	200	22	61.1746	9425
05SC11A1.24.6	NA	S_Am_5SC11A1.24.6	Spring	USA	SAm	SRR3240230	University of Idaho Breeding Program	4	200	30	69.0605	8540
05SC11A1.8.1	NA	S_Am_5SC11A1.8.1	Spring	USA	SAm	SRR3239823	University of Idaho Breeding Program	4	200	13	48.9618	12240
05SC12A10.19.12	NA	S_Am_5SC12A10.19.12	Spring	USA	SAm	SRR3239834	University of Idaho Breeding Program	4	200	18	56.6297	9178
05SC13B1.11.6	NA	S_Am_5SC13B1.11.6	Spring	USA	SAm	SRR3239846	University of Idaho Breeding Program	4	200	29	69.2706	8985
05SC14A9.33.2	NA	S_Am_5SC14A9.33.2	Spring	USA	SAm	SRR3239858	University of Idaho Breeding Program	4	200	22	60.2521	8274
05SI13A5JB8.16	NA	S_Am_5SI.BA5_JB8.16_duplo	Spring	USA	SAm	SRR3239870	University of Idaho Breeding Program	4	200	25	67.1511	10927
PI 458964	NA	S_Am_6-16	Spring	New Zealand	SAm	SRR3239882	USDA-ARS germplasm resources information network (GRIN)	4	200	20	37.8046	18405
PI 469773	Dong Hae 18	S_Asia_6-24	Spring	South Korea	SA	SRR3239894	USDA-ARS germplasm resources information network (GRIN)	4	200	35	60.6287	19324
PI 436557	Gan You no. 4	S_Asia_7-18	Spring	China	SA	SRR3240206	USDA-ARS germplasm resources information network (GRIN)	4	200	31	43.8111	17706
PI 649126	Golden	S_Am_7-5	Spring	Canada	SAm	SRR3240207	USDA-ARS germplasm resources information network (GRIN)	4	200	42	67.0637	10895
PI 601200	Global	S_Eur_8-26	Spring	Sweden	SE	SRR3240214	USDA-ARS germplasm resources information network (GRIN)	4	200	20	47.0067	7814
PI 469975	Norin 21	S_Asia_8-28	Spring	Japan	SA	SRR3240215	USDA-ARS germplasm resources information network (GRIN)	4	200	19	37.7514	20258
PI 538766	CELEBRA	S_Eur_8-29	Spring	Sweden	SE	SRR3240216	USDA-ARS germplasm resources information network (GRIN)	4	200	17	47.6935	15111
PI 469926	Mokpo 23	S_Asia_8-32	Spring	South Korea	SA	SRR3240217	USDA-ARS germplasm resources information network (GRIN)	4	200	17	44.7525	7528
Ames 2777	NA	S_Eur_8-8	Spring	Poland	SE	SRR3239902	USDA-ARS germplasm resources information network (GRIN)	4	200	22	45.2765	21545
PI 431571	Midas	S_Am_9-37	Spring	Canada	SAm	SRR3239915	USDA-ARS germplasm resources information network (GRIN)	4	200	29	47.4263	11249
PI 469967	Norin 14	S_Asia_9-6	Spring	Japan	SA	SRR3240219	USDA-ARS germplasm resources information network (GRIN)	4	200	38	67.0892	9920
95SH7.10.4.5	NA	S_Am_95SH.7.10.4.5	Spring	USA	SAm	SRR3240220	University of Idaho Breeding Program	4	200	18	60.3268	7271
95SH2.5.1.10	NA	S_Am_95SH2.5.1.10	Spring	USA	SAm	SRR3240221	University of Idaho Breeding Program	4	200	14	40.6052	14320
95SH21.7.4.3	NA	S_Am_95SH21.7.4.3	Spring	USA	SAm	SRR3240222	University of Idaho Breeding Program	4	200	21	64.931	7393
96SI5.10.3.12	NA	S_Am_96.SI.5.10.3.12	Spring	USA	SAm	SRR3240223	University of Idaho Breeding Program	4	200	17	51.1539	9298
96SI5.10.3	NA	S_Am_96SI.5.10.3	Spring	USA	SAm	SRR3240224	University of Idaho Breeding Program	4	200	21	69.2843	8409
Allons	Allons	S_Am_Allons	Spring	Canada	SAm	SRR3240226	University of Idaho Breeding Program	4	200	17	47.9809	10976
Amanda	Amanda	W_Am_Amanda	Winter	USA	WAm	SRR3240227	University of Idaho Breeding Program	4	200	35	75.1441	6965
Ames 15650	NA	W_Eur_Ames_15650	Winter	Netherlands	WE	SRR3240231	USDA-ARS germplasm resources information network (GRIN)	4	200	39	75.2808	6994
Ames 15652	NA	W_Am_Ames_15652	Winter	USA	WAm	SRR3240232	USDA-ARS germplasm resources information network (GRIN)	4	200	26	64.9614	12242
Ames 18510	NA	W_Asia_Ames_18510	Winter	China	WA	SRR3240233	USDA-ARS germplasm resources information network (GRIN)	4	200	27	41.8575	21872
Ames 18935	HOBSON	W_Eur_Ames_18935	Winter	United Kingdom	WE	SRR3240234	USDA-ARS germplasm resources information network (GRIN)	4	200	31	71.5409	6842
Ames 26626	Siberian	W_Am_Ames_26626	Winter	USA	WAm	SRR3240235	USDA-ARS germplasm resources information network (GRIN)	4	200	48	80.9757	7740
Ames 26627	Siberian	W_Am_Ames_26627	Winter	USA	WAm	SRR3240236	USDA-ARS germplasm resources information network (GRIN)	4	200	27	66.1748	7426
Ames 26636	Hobson	W_Eur_Ames_26636	Winter	United Kingdom	WE	SRR3240241	USDA-ARS germplasm resources information network (GRIN)	4	200	49	82.568	7746
Ames 26645	Red Russian	W_Am_Ames_26645	Winter	USA	WAm	SRR3240242	USDA-ARS germplasm resources information network (GRIN)	4	200	36	73.941	5581
Ames 26649	Bridger	W_Am_Ames_26649	Winter	USA	WAm	SRR3240243	University of Idaho Breeding Program	4	200	34	64.3368	7483
Ames 26657	Per	W_Eur_Ames_26657	Winter	Sweden	WE	SRR3240244	USDA-ARS germplasm resources information network (GRIN)	4	200	48	82.6345	10868
Ames 2793	Ceskia Tabor	W_Eur_Ames_2793	Winter	Czechoslovakia	WE	SRR3239824	USDA-ARS germplasm resources information network (GRIN)	4	200	28	66.5012	6082
Ames 6099	Gorczanski	W_Eur_Ames_6099	Winter	Poland	WE	SRR3239825	USDA-ARS germplasm resources information network (GRIN)	4	200	20	37.1592	20880
Ames 6102	Tandem	W_Eur_Ames_6102	Winter	France	WE	SRR3239826	USDA-ARS germplasm resources information network (GRIN)	4	200	26	43.7954	24364
Ames 15654	Bienvenu	W_Eur_Ames15654	Winter	France	WE	SRR3240228	USDA-ARS germplasm resources information network (GRIN)	4	200	38	78.2896	8067
Ames 6100	Jupiter	W_Eur_Ames6100	Winter	Sweden	WE	SRR3240229	USDA-ARS germplasm resources information network (GRIN)	4	200	27	69.5253	6651
PI 633734	NA	W_Am_Athena	Winter	USA	WAm	SRR3239827	University of Idaho Breeding Program	4	200	18	57.6305	14944
Baldur	Baldur	W_Eur_Baldur	Winter	Europe	WE	SRR3239828	University of Idaho Breeding Program	4	200	49	81.3234	8453
PI 542984	TRI-BRIDGER	W_Am_Bridger	Winter	USA	WAm	SRR3239918	USDA-ARS germplasm resources information network (GRIN)	4	200	41	80.2409	6740
C 503 RR	NA	S_Am_C503rr	Spring	Canada	SAm	SRR3239830	University of Idaho Breeding Program	4	200	26	69.243	8190
PI 565489	CYCLONE	S_Am_Cyclone	Spring	USA	SAm	SRR3239831	University of Idaho Breeding Program	4	200	31	70.9477	7537
Decathlon	Decathlon	W_Eur_Decathalon	Winter	Europe	WE	SRR3239832	University of Idaho Breeding Program	4	200	29	65.3231	25199
Dorothy	Dorothy	S_Eur_Dorothy	Spring	Europe	SE	SRR3239833	University of Idaho Breeding Program	4	200	15	55.5975	8243
Durola	Durola	W_Am_Durola	Winter	USA	WAm	SRR3239835	University of Idaho Breeding Program	4	200	25	60.6572	11491
Estrade	Estrade	S_Am_Estrade	Spring	Canada	SAm	SRR3239836	University of Idaho Breeding Program	4	200	13	50.268	6609
FL.6400	NA	S_Am_Fl_6400	Spring	Canada	SAm	SRR3239837	University of Idaho Breeding Program	4	200	38	74.7816	5938
PI 597355	GARNET	S_Am_Garnet	Spring	USA	SAm	SRR3239838	University of Idaho Breeding Program	4	200	30	69.2378	7948
Heara	Heara	S_Eur_Heara_duplo	Spring	Europe	SE	SRR3239839	University of Idaho Breeding Program	4	200	26	56.4642	16768
Hero	Hero	S_Am_Hero	Spring	Canada	SAm	SRR3239840	University of Idaho Breeding Program	4	200	20	60.9261	9443
Hi-Q	Hi-Q	S_Am_Hi-Q	Spring	Canada	SAm	SRR3239841	University of Idaho Breeding Program	4	200	12	40.398	8325
Hylite 618 CL	Hylite 618 CL	S_Am_Hylite_618_CL	Spring	Canada	SAm	SRR3239843	University of Idaho Breeding Program	4	200	16	39.7012	17445
IMC 106 RR	NA	S_Am_IMC_106_RR	Spring	Canada	SAm	SRR3239850	University of Idaho Breeding Program	4	200	17	59.1458	8914
IMC 108	NA	S_Am_IMC_108	Spring	Canada	SAm	SRR3239851	University of Idaho Breeding Program	4	200	16	48.3599	11049
IMC 109 RR	NA	S_Am_IMC_109_RR	Spring	Canada	SAm	SRR3239852	University of Idaho Breeding Program	4	200	14	44.4893	14253
IMC 110 RR	NA	S_Am_IMC_110RR	Spring	Canada	SAm	SRR3239853	University of Idaho Breeding Program	4	200	16	46.2928	13548
IMC 201	NA	S_Am_IMC_201	Spring	Canada	SAm	SRR3239854	University of Idaho Breeding Program	4	200	15	40.9064	13884
IMC 202	NA	S_Am_IMC_202	Spring	Canada	SAm	SRR3239855	University of Idaho Breeding Program	4	200	23	64.5006	8480
PI 612128	IMC 203 RR	S_Am_IMC_203_RR	Spring	USA	SAm	SRR3239856	University of Idaho Breeding Program	4	200	12	46.6801	5592
IMC 204	NA	S_Am_IMC_204	Spring	Canada	SAm	SRR3239857	University of Idaho Breeding Program	4	200	21	60.417	8341
IMC 208 RR	NA	S_Am_IMC_208_RR	Spring	Canada	SAm	SRR3239859	University of Idaho Breeding Program	4	200	28	67.2946	8862
IMC 304 RR	NA	S_Am_IMC_304RR	Spring	Canada	SAm	SRR3239861	University of Idaho Breeding Program	4	200	20	62.2418	7565
PI 548842	IMC 01	S_Am_IMC.01	Spring	USA	SAm	SRR3239844	University of Idaho Breeding Program	4	200	26	68.4032	7229
PI 604238	IMC 105	S_Am_IMC.105	Spring	USA	SAm	SRR3239845	University of Idaho Breeding Program	4	200	30	71.0249	6657
PI 549101	IMC 129	S_Am_IMC.129	Spring	USA	SAm	SRR3239847	University of Idaho Breeding Program	4	200	18	54.7905	10138
IMC 205	NA	S_Am_IMC.205	Spring	Canada	SAm	SRR3239849	University of Idaho Breeding Program	4	200	25	64.8532	7083
JA 716	NA	S_Am_JA_716	Spring	Canada	SAm	SRR3239862	University of Idaho Breeding Program	4	200	19	62.6711	6480
JB 114	NA	S_Am_JB_114	Spring	Canada	SAm	SRR3239863	University of Idaho Breeding Program	4	200	11	44.0008	6513
KAB 36	NA	S_Am_KAB36_LL	Spring	Canada	SAm	SRR3239864	University of Idaho Breeding Program	4	200	34	73.4981	7496
Kronos	Kronos	W_Eur_Kronos	Winter	Europe	WE	SRR3239865	University of Idaho Breeding Program	4	200	26	70.5288	19363
45A71	NA	S_Am_PH.45.A71	Spring	USA	SAm	SRR3239866	University of Idaho Breeding Program	4	200	13	52.9191	11440
46A76	NA	S_Am_Pioneer_46A76	Spring	USA	SAm	SRR3239868	University of Idaho Breeding Program	4	200	25	68.2586	7710
PM 2	PM 2	S_Am_PM.2	Spring	Canada	SAm	SRR3239867	University of Idaho Breeding Program	4	200	35	73.1733	8287
PI 639274	Premier	S_Am_Premier	Spring	USA	SAm	SRR3239869	University of Idaho Breeding Program	4	200	13	39.9515	9424
Profit	Profit	S_Am_Profit	Spring	Canada	SAm	SRR3239872	University of Idaho Breeding Program	4	200	13	49.633	7672
Python	Python	S_Am_Python_CL	Spring	Canada	SAm	SRR3239873	University of Idaho Breeding Program	4	200	25	65.0014	7136
Q2	Q2	S_Am_Q2	Spring	Canada	SAm	SRR3239874	University of Idaho Breeding Program	4	200	31	69.7957	7728
QT 2.028	QT 2.028	S_Am_QT.2.028	Spring	Canada	SAm	SRR3239875	University of Idaho Breeding Program	4	200	20	63.0809	5675
Raider RR	Raider RR	S_Am_Raider_RR	Spring	Canada	SAm	SRR3239878	University of Idaho Breeding Program	4	200	26	66.8665	9019
Rasmus	Rasmus	W_Eur_Rasmus	Winter	Germany	WE	SRR3239879	University of Idaho Breeding Program	4	200	27	61.6619	22171
PI 649152	Reston	S_Am_Reston	Spring	USA	SAm	SRR3239923	USDA-ARS germplasm resources information network (GRIN)	4	200	12	41.5341	7104
Rodin	Rodin	S_Eur_Rodin_duplo	Spring	Europe	SE	SRR3239880	University of Idaho Breeding Program	4	200	26	55.8062	16470
Roper	Roper	S_Am_Roper	Spring	Canada	SAm	SRR3239881	University of Idaho Breeding Program	4	200	29	66.6287	7601
RT 12 248	NA	S_Am_RT.12.248	Spring	Canada	SAm	SRR3239876	University of Idaho Breeding Program	4	200	32	72.2952	7543
RTC 12 2173	NA	S_Am_RTC.12.2173	Spring	Canada	SAm	SRR3239877	University of Idaho Breeding Program	4	200	18	50.5758	16159
Springfield	Springfield	S_Am_SpringField	Spring	Canada	SAm	SRR3239885	University of Idaho Breeding Program	4	200	24	48.0482	18199
Stellar	Stellar	S_Am_Steller	Spring	Canada	SAm	SRR3239886	University of Idaho Breeding Program	4	200	21	65.8641	6373
PI 597354	STERLING	S_Am_Sterling	Spring	USA	SAm	SRR3239887	University of Idaho Breeding Program	4	200	21	66.3526	7850
SWF 5189 RR	NA	S_Am_SWF.5189_RR	Spring	Canada	SAm	SRR3239884	University of Idaho Breeding Program	4	200	32	69.4197	8399
PI 601201	Topas	S_Eur_Topas	Spring	Sweden	SE	SRR3239920	USDA-ARS germplasm resources information network (GRIN)	4	200	17	53.3486	9357
UISH00.3.19	NA	S_Am_UI00SH.3.19	Spring	USA	SAm	SRR3239888	University of Idaho Breeding Program	4	200	32	70.973	7923
UISC00.3.13.23	NA	S_Am_UISC00.3.13.23	Spring	USA	SAm	SRR3239889	University of Idaho Breeding Program	4	200	20	61.2719	8784
UISC00.3.8DE	NA	S_Am_UISC00.3.8_DE	Spring	USA	SAm	SRR3239890	University of Idaho Breeding Program	4	200	15	50.3749	11366
UISC00.1.3.5	NA	S_Am_UISC001.3.5_duplo	Spring	USA	SAm	SRR3239891	University of Idaho Breeding Program	4	200	36	73.4565	10046
UISC00.3.1.17	NA	S_Am_UISC003.1.17	Spring	USA	SAm	SRR3239892	University of Idaho Breeding Program	4	200	22	63.7726	7202
UISC02.4.18	NA	S_Am_UISC02.4.18	Spring	USA	SAm	SRR3239893	University of Idaho Breeding Program	4	200	24	62.6746	7824
UISH03.2	NA	S_Am_UISH.03.2	Spring	USA	SAm	SRR3239896	University of Idaho Breeding Program	4	200	27	69.7215	7849
UISH00.3.13	NA	S_Am_UISH00.3.13	Spring	USA	SAm	SRR3239897	University of Idaho Breeding Program	4	200	16	46.4852	12033
UISH00.3.19.23	NA	S_Am_UISH00.3.19.23	Spring	USA	SAm	SRR3239898	University of Idaho Breeding Program	4	200	30	69.7042	7665
UISH00.3.13.25	NA	S_Am_UISH003.13.25	Spring	USA	SAm	SRR3239899	University of Idaho Breeding Program	4	200	13	49.6365	10143
UISH00.3.13.19	NA	S_Am_UISHOO.3.13.19	Spring	USA	SAm	SRR3239900	University of Idaho Breeding Program	4	200	27	67.5383	7171
PI 649150	Westar	S_Am_Westar	Spring	USA	SAm	SRR3239922	USDA-ARS germplasm resources information network (GRIN)	4	200	18	42.1323	16743
PI 594034	NA	S_Am_YA307	Spring	USA	SAm	SRR3239901	University of Idaho Breeding Program	4	200	21	64.0346	8200
