# Supplementary material for: Population Genomic Analysis Reveals Differential Evolutionary Histories and Patterns of Diversity across Subgenomes and Subpopulations of Brassica napus L
Source: Front Plant Sci. 2016 Apr 21;7:525. doi: 10.3389/fpls.2016.00525 (PMC4838616; doi:10.3389/fpls.2016.00525)
Supplement: Supplementary file 4 [file Table_4.XLSX]

## Sheet: Sheet1
Suppl. Table S4: Read alignment summary statistics. These statistics are shown for the 782 samples included in the analysis, after filtering outliers (see Materials and Methods).
	Number of reads per sample	Percentage of reads mapped	Percentage of reads uniquely mapped
Average	11220844	98.04%	70.54%
Median	10206613	98.60%	71.28%
Min	4437235	53.79%	46.85%
Max	92072085	99.40%	78.85%
