# Supplementary material for: Population Genomic Analysis Reveals Differential Evolutionary Histories and Patterns of Diversity across Subgenomes and Subpopulations of Brassica napus L
Source: Front Plant Sci. 2016 Apr 21;7:525. doi: 10.3389/fpls.2016.00525 (PMC4838616; doi:10.3389/fpls.2016.00525)
Supplement: Supplementary file 5 [file Table_5.XLSX]

## Sheet: Sheet1
Suppl. Table S5: Criteria applied during the manual curation of sample growth habit and geographic origin.
Filter criteria	Information found	Number of samples	Action
Growth habit discrepancy between PCA and experimental assessment	PCA in agreement with CGN or EVIGEZ record	4*	Reclassified
No geographic origin associated to sample ID in original genebank	Cultivar name matches other samples or records	3	Reclassified
Origin discrepancy between PCA and original genebank passport data	PCA in agreement with CGN, Tsukuba or EVIGEZ record	51	Reclassified
Has more than 80% missing genotypes		44	Filtered out
Origin discrepancy between PCA and original genebank passport data	No match for cultivar name found in CGN, Tsukuba or EVIGEZ record	17	Filtered out
* Two samples in the “growth habit discrepancy” category also fell in the “origin discrepancy” group. They are counted only in this latter category to avoid counting samples twice in this table.
