# Supplementary material for: Population Genomic Analysis Reveals Differential Evolutionary Histories and Patterns of Diversity across Subgenomes and Subpopulations of Brassica napus L
Source: Front Plant Sci. 2016 Apr 21;7:525. doi: 10.3389/fpls.2016.00525 (PMC4838616; doi:10.3389/fpls.2016.00525)
Supplement: Supplementary file 6 [file Table_6.XLSX]

## Sheet: Sheet1
Suppl. Table S6: Genomic coordinates of flowering time and vernalization genes. Twelve gene models map within regions of interest (ROI).
ROI are shown in Suppl. Table S2 and Figure 1.
* Genomic coordinates of FLC gene copies were taken from Chalhoub et al. (2014).
Genomic coordinates of genes described in Schiessl et al. (2014) were obtained with BLASTn (see methods).
“New” refers to additional BLAST results of genes listed in Schiessl et al. (2014) that yielded a lower E-value than the hits on the chromosomes reported by the authors.
For example, TEM1 was identified by Schiessl et al. (2014) on A02, C02, A08, A09. The BLASTn search retrieved these 4 copies with E-values ranging from 6e-178 to 5e-141.
One additional match for the TEM1 sequence was found on C05 with an E-value of zero. This putative TEM1 copy on C05 was labeled “new”.
Chromosome	Start (bp)	End (bp)	Gene name	Source*	Gene length (bp)	ROI start (bp)	ROI end (bp)	Gene fully included
A01	869070	869717	FD	Schiessl et al.	647
A01	7071225	7071407	AGL24	Schiessl et al.	182
A01	9599321	9599452	VRN2	Schiessl et al.	131
A01	17556836	17557042	FT	Schiessl et al.	206
A02	134262	138112	FLC	Chalhoub et al.	3850
A02	1277033	1277983	COL2	Schiessl et al.	950
A02	3863594	3864691	VIN3	Schiessl et al.	1097
A02	6378550	6378768	FT	Schiessl et al.	218	6033602	9195754	yes
A02	7870216	7871148	TEM1	Schiessl et al.	932	6033602	9195754	yes
A02	9980647	9982224	ZTL	Schiessl et al.	1577
A03	514560	514778	TFL1	Schiessl et al.	218
A03	1360871	1364259	FLC	Chalhoub et al.	3388
A03	2994162	2994536	TFL2	Schiessl et al.	374
A03	4639860	4640972	VIN3	Schiessl et al.	1112
A03	6054401	6055219	FRI	Schiessl et al.	818
A03	6239956	6245205	FLC	Chalhoub et al.	5249
A03	7215803	7216306	SPL3	Schiessl et al.	503
A03	13671623	13672333	CO	Schiessl et al.	710
A03	19893854	19894036	FUL	Schiessl et al.	182
A03	23993314	23993496	AGL24	Schiessl et al.	182
A04	12323272	12324132	CO	new	860	11686783	13678612	yes
A04	12695500	12696480	ELF3	Schiessl et al.	980	11686783	13678612	yes
A04	13111775	13111993	TFL1	Schiessl et al.	218	11686783	13678612	yes
A04	15462653	15462982	SPL3	Schiessl et al.	329
A04	18734958	18735137	SOC1	Schiessl et al.	179
A05	2629579	2629758	SOC1	Schiessl et al.	179
A05	5425566	5425874	SPL3	Schiessl et al.	308
A05	17434698	17436776	PHYB	Schiessl et al.	2078
A06	3100616	3102679	PHYA	Schiessl et al.	2063
A06	5423944	5424528	GA3ox1	Schiessl et al.	584
A06	14924798	14925160	TFL1	new	362
A06	15286043	15286765	CDF1	Schiessl et al.	722
A07	875116	876699	ZTL	Schiessl et al.	1583
A07	18230499	18230681	AP1	Schiessl et al.	182
A07	18857375	18857593	FT	Schiessl et al.	218
A07	20119520	20119702	AP1	Schiessl et al.	182
A07	22787816	22788034	FT	Schiessl et al.	218
A07	22952795	22954942	EFS	Schiessl et al.	2147
A08	8025123	8025428	VRN2	Schiessl et al.	305	7556456	10000000	yes
A08	12447382	12448026	FD	Schiessl et al.	644
A08	14983079	14984155	TEM1	Schiessl et al.	1076
A08	15080266	15080346	CAL	Schiessl et al.	80
A08	18440826	18441932	CRY2	Schiessl et al.	1106
A09	2721912	2722094	FUL	Schiessl et al.	182
A09	18550493	18551500	SUF4	Schiessl et al.	1007
A09	21598512	21599627	TEM1	Schiessl et al.	1115
A09	22589413	22591698	GI	Schiessl et al.	2285
A09	28572739	28573539	ELF3	Schiessl et al.	800
A09	29593989	29594168	SVP	Schiessl et al.	179
A09	32434847	32436826	PHYA	Schiessl et al.	1979	30667322	32917262	yes
A10	1356923	1357678	CRY2	Schiessl et al.	755
A10	4020806	4021609	FRI	Schiessl et al.	803
A10	12774668	12775363	TFL2	Schiessl et al.	695
A10	13354572	13355582	COL2	Schiessl et al.	1010
A10	13358777	13359523	CO	Schiessl et al.	746
A10	14998517	15003097	FLC	Chalhoub et al.	4580
A10	16767409	16767621	TFL1	Schiessl et al.	212
A10	17106220	17107080	ELF7	Schiessl et al.	860
C01	1447474	1448112	FD	Schiessl et al.	638
C01	11245514	11245696	AGL24	Schiessl et al.	182
C01	15024518	15024649	VRN2	Schiessl et al.	131	14092276	21747261	yes
C02	208462	212039	FLC	Chalhoub et al.	3577
C02	1320757	1320975	TFL1	Schiessl et al.	218
C02	3343868	3344830	COL2	Schiessl et al.	962
C02	3990265	3990873	TFL2	Schiessl et al.	608
C02	6689076	6690143	CO	new	1067
C02	6854825	6855958	VIN3	Schiessl et al.	1133
C02	14843905	14844828	TEM1	Schiessl et al.	923
C02	20907509	20907727	FT	Schiessl et al.	218
C02	44722768	44722950	AP1	Schiessl et al.	182
C02	44722768	44722950	FUL	Schiessl et al.	182
C03	673488	673706	TFL1	Schiessl et al.	218
C03	2000958	2004565	FLC	Chalhoub et al.	3607
C03	4053405	4053779	TFL2	Schiessl et al.	374
C03	6233207	6233743	VIN3	Schiessl et al.	536
C03	8150947	8151738	FRI	Schiessl et al.	791
C03	8403212	8409962	FLC	Chalhoub et al.	6750
C03	9629428	9629934	SPL3	Schiessl et al.	506
C03	20155956	20156570	CO	Schiessl et al.	614
C03	24845795	24847852	PHYB	Schiessl et al.	2057
C03	36769293	36769664	TFL1	Schiessl et al.	371
C03	45939287	45939469	CAL	Schiessl et al.	182
C03	53895464	53895682	TFL1	Schiessl et al.	218
C03	57629963	57631882	VIN3	Schiessl et al.	1919
C04	12437420	12437638	FT	Schiessl et al.	218
C04	36478832	36479011	SVP	Schiessl et al.	179
C04	38676293	38677237	CO	new	944
C04	40250082	40250300	TFL1	Schiessl et al.	218
C04	44354584	44355087	SPL3	Schiessl et al.	503
C04	48077398	48077577	SOC1	Schiessl et al.	179
C05	1232182	1232937	CRY2	Schiessl et al.	755
C05	6900970	6901554	GA3ox1	Schiessl et al.	584
C05	11781365	11783095	GI	Schiessl et al.	1730	9757714	12827428	yes
C05	13975457	13976569	TEM1	new	1112
C05	35605741	35608698	PHYB	Schiessl et al.	2957
C06	27150436	27150618	AP1	Schiessl et al.	182	23004201	31831743	yes
C06	28554992	28555210	FT	Schiessl et al.	218	23004201	31831743	yes
C06	30793611	30793727	AP1	Schiessl et al.	116	23004201	31831743	yes
C06	35777727	35779988	EFS	Schiessl et al.	2261
C07	3537190	3538767	ZTL	Schiessl et al.	1577
C07	40106231	40106413	AGL24	Schiessl et al.	182
C07	41868675	41870567	VIN3	new	1892
C07	43707334	43708080	FD	Schiessl et al.	746
C08	475793	476512	CRY2	Schiessl et al.	719
C08	14154276	14154584	SUF4	Schiessl et al.	308
C08	16196255	16196659	VRN2	Schiessl et al.	404
C08	31769447	31769908	ELF3	Schiessl et al.	461
C08	32998508	32998687	SVP	Schiessl et al.	179
C08	34908148	34908732	GA3ox1	Schiessl et al.	584
C08	36747190	36749247	PHYA	Schiessl et al.	2057
C08	36747259	36749250	PHYB	Schiessl et al.	1991
C09	29041913	29042740	FRI	Schiessl et al.	827
C09	42752576	42753451	TFL2	Schiessl et al.	875
C09	43739067	43740065	COL2	Schiessl et al.	998
C09	43745679	43746938	CO	Schiessl et al.	1259
C09	46345250	46349992	FLC	Chalhoub et al.	4742
C09	46366545	46371080	FLC	Chalhoub et al.	4535
